# Supplementary material for: Characterization and comparation of toxicity between natural realgar and artificially optimized realgar
Source: Front Pharmacol. 2024 Oct 28;15:1476139. doi: 10.3389/fphar.2024.1476139 (PMC11550961; doi:10.3389/fphar.2024.1476139)
Supplement: Supplementary file 1 [file DataSheet2.zip › Electron Scans/xxy11-24/XH-14quant.csv]

Beam Condition [ AccV: 20.0kV / BC: 19.8nA / Beam Size: MIN / SC: 14.5nA ]
Correction : [ ZAF4 ]
	Data	As La	Si Ka	Fe Ka	Na Ka	S Ka	Zn Ka	Al Ka	Pb Ma	Ti Ka	Mg Ka	Ca Ka	Total
		Mass%	Mass%	Mass%	Mass%	Mass%	Mass%	Mass%	Mass%	Mass%	Mass%	Mass%	Mass%
1	Posit...	66.985	0.009	0.000	0.000	30.714	0.000	0.000	0.050	0.000	0.000	0.000	97.758
2	Posit...	65.936	0.018	0.000	0.000	30.231	0.010	0.000	0.098	0.000	0.000	0.002	96.296
3	Posit...	66.356	0.024	0.000	0.000	30.012	0.000	0.000	0.069	0.000	0.000	0.008	96.468
4	Posit...	65.971	0.003	0.000	0.000	30.328	0.002	0.000	0.039	0.006	0.000	0.009	96.357
5	Posit...	65.397	0.000	0.000	0.000	32.344	0.000	0.000	0.057	0.000	0.000	0.015	97.813
6	Posit...	67.027	0.000	0.000	0.000	30.458	0.010	0.000	0.056	0.004	0.000	0.012	97.568
7	Posit...	66.407	0.001	0.000	0.000	29.793	0.011	0.000	0.018	0.008	0.000	0.000	96.238
	Average	66.297	0.008	0.000	0.000	30.554	0.005	0.000	0.055	0.003	0.000	0.006	96.928
	Max	67.027	0.024	0.000	0.000	32.344	0.011	0.000	0.098	0.008	0.000	0.015	97.813
	Min	65.397	0.000	0.000	0.000	29.793	0.000	0.000	0.018	0.000	0.000	0.000	96.238
	SD	0.587	0.010	0.000	0.000	0.843	0.005	0.000	0.025	0.003	0.000	0.006	0.686
	RSD	0.886	125.087	0.000	0.000	2.760	114.037	0.000	45.327	130.735	0.000	90.322	0.708
	Data	As La	Si Ka	Fe Ka	Na Ka	S Ka	Zn Ka	Al Ka	Pb Ma	Ti Ka	Mg Ka	Ca Ka	Total
		At%	At%	At%	At%	At%	At%	At%	At%	At%	At%	At%	At%
1	Posit...	48.259	0.017	0.000	0.000	51.711	0.000	0.000	0.013	0.000	0.000	0.000	100.000
2	Posit...	48.240	0.036	0.000	0.000	51.687	0.008	0.000	0.026	0.000	0.000	0.003	100.000
3	Posit...	48.578	0.048	0.000	0.000	51.345	0.000	0.000	0.018	0.000	0.000	0.011	100.000
4	Posit...	48.191	0.005	0.000	0.000	51.773	0.002	0.000	0.010	0.007	0.000	0.012	100.000
5	Posit...	46.371	0.000	0.000	0.000	53.595	0.000	0.000	0.015	0.000	0.000	0.019	100.000
6	Posit...	48.477	0.000	0.000	0.000	51.480	0.008	0.000	0.015	0.005	0.000	0.016	100.000
7	Posit...	48.805	0.002	0.000	0.000	51.170	0.010	0.000	0.005	0.010	0.000	0.000	100.000
	Average	48.132	0.015	0.000	0.000	51.823	0.004	0.000	0.014	0.003	0.000	0.009
	Max	48.805	0.048	0.000	0.000	53.595	0.010	0.000	0.026	0.010	0.000	0.019
	Min	46.371	0.000	0.000	0.000	51.170	0.000	0.000	0.005	0.000	0.000	0.000
	SD	0.807	0.019	0.000	0.000	0.811	0.004	0.000	0.007	0.004	0.000	0.008
	RSD	1.676	125.387	0.000	0.000	1.565	114.134	0.000	45.695	131.093	0.000	89.554
