# Supplementary material for: Characterization and comparation of toxicity between natural realgar and artificially optimized realgar
Source: Front Pharmacol. 2024 Oct 28;15:1476139. doi: 10.3389/fphar.2024.1476139 (PMC11550961; doi:10.3389/fphar.2024.1476139)
Supplement: Supplementary file 1 [file DataSheet2.zip › Electron Scans/xxy11-24/XH-20quant.csv]

Beam Condition [ AccV: 20.0kV / BC: 20.1nA / Beam Size: MIN / SC: 14.5nA ]
Correction : [ ZAF4 ]
	Data	As La	Si Ka	Fe Ka	Na Ka	S Ka	Zn Ka	Al Ka	Pb Ma	Ti Ka	Mg Ka	Ca Ka	Total
		Mass%	Mass%	Mass%	Mass%	Mass%	Mass%	Mass%	Mass%	Mass%	Mass%	Mass%	Mass%
1	Posit...	62.469	0.009	0.000	0.000	31.292	0.000	0.000	0.105	0.000	0.000	0.000	93.875
2	Posit...	64.198	0.002	0.007	0.000	31.563	0.011	0.000	0.118	0.000	0.000	0.000	95.899
3	Posit...	65.336	0.004	0.023	0.000	31.846	0.000	0.000	0.079	0.000	0.000	0.008	97.294
4	Posit...	63.457	0.000	0.009	0.002	31.932	0.027	0.000	0.102	0.008	0.000	0.010	95.548
5	Posit...	63.231	0.017	0.013	0.008	32.467	0.000	0.000	0.136	0.000	0.000	0.027	95.899
6	Posit...	61.852	0.014	0.001	0.000	31.461	0.008	0.000	0.162	0.007	0.000	0.001	93.504
7	Posit...	62.270	0.017	0.015	0.000	31.210	0.020	0.009	0.110	0.002	0.000	0.012	93.665
	Average	63.259	0.009	0.010	0.001	31.681	0.009	0.001	0.116	0.003	0.000	0.008	95.098
	Max	65.336	0.017	0.023	0.008	32.467	0.027	0.009	0.162	0.008	0.000	0.027	97.294
	Min	61.852	0.000	0.000	0.000	31.210	0.000	0.000	0.079	0.000	0.000	0.000	93.504
	SD	1.212	0.007	0.008	0.003	0.437	0.011	0.003	0.027	0.004	0.000	0.010	1.331
	RSD	1.916	79.578	83.559	203.909	1.378	114.266	264.575	22.902	142.947	0.000	117.915	1.400
	Data	As La	Si Ka	Fe Ka	Na Ka	S Ka	Zn Ka	Al Ka	Pb Ma	Ti Ka	Mg Ka	Ca Ka	Total
		At%	At%	At%	At%	At%	At%	At%	At%	At%	At%	At%	At%
1	Posit...	46.049	0.018	0.000	0.000	53.905	0.000	0.000	0.028	0.000	0.000	0.000	100.000
2	Posit...	46.510	0.004	0.007	0.000	53.439	0.009	0.000	0.031	0.000	0.000	0.000	100.000
3	Posit...	46.721	0.008	0.022	0.000	53.219	0.000	0.000	0.020	0.000	0.000	0.010	100.000
4	Posit...	45.917	0.000	0.009	0.005	53.996	0.023	0.000	0.027	0.009	0.000	0.014	100.000
5	Posit...	45.394	0.033	0.013	0.019	54.470	0.000	0.000	0.035	0.000	0.000	0.036	100.000
6	Posit...	45.650	0.027	0.001	0.000	54.263	0.007	0.000	0.043	0.009	0.000	0.001	100.000
7	Posit...	45.995	0.034	0.015	0.000	53.873	0.017	0.018	0.029	0.003	0.000	0.016	100.000
	Average	46.034	0.018	0.009	0.003	53.881	0.008	0.003	0.031	0.003	0.000	0.011
	Max	46.721	0.034	0.022	0.019	54.470	0.023	0.018	0.043	0.009	0.000	0.036
	Min	45.394	0.000	0.000	0.000	53.219	0.000	0.000	0.020	0.000	0.000	0.000
	SD	0.460	0.014	0.008	0.007	0.436	0.009	0.007	0.007	0.004	0.000	0.013
	RSD	1.000	79.684	83.133	203.606	0.809	113.949	264.575	23.455	142.651	0.000	117.369
