# Supplementary material for: Characterization and comparation of toxicity between natural realgar and artificially optimized realgar
Source: Front Pharmacol. 2024 Oct 28;15:1476139. doi: 10.3389/fphar.2024.1476139 (PMC11550961; doi:10.3389/fphar.2024.1476139)
Supplement: Supplementary file 1 [file DataSheet2.zip › Electron Scans/xxy11-24/XH-21-2quant.csv]

Beam Condition [ AccV: 20.0kV / BC: 20.1nA / Beam Size: MIN / SC: 14.5nA ]
Correction : [ ZAF4 ]
	Data	As La	Si Ka	Fe Ka	Na Ka	S Ka	Zn Ka	Al Ka	Pb Ma	Ti Ka	Mg Ka	Ca Ka	Total
		Mass%	Mass%	Mass%	Mass%	Mass%	Mass%	Mass%	Mass%	Mass%	Mass%	Mass%	Mass%
1	Posit...	62.037	0.000	0.009	0.000	31.755	0.025	0.000	0.032	0.008	0.000	0.001	93.868
2	Posit...	36.853	0.003	0.000	0.000	56.460	0.000	0.000	0.117	0.000	0.000	0.002	93.435
3	Posit...	36.871	0.000	0.000	0.002	58.104	0.000	0.000	0.230	0.007	0.000	0.000	95.214
	Average	45.254	0.001	0.003	0.001	48.773	0.008	0.000	0.126	0.005	0.000	0.001	94.172
	Max	62.037	0.003	0.009	0.002	58.104	0.025	0.000	0.230	0.008	0.000	0.002	95.214
	Min	36.853	0.000	0.000	0.000	31.755	0.000	0.000	0.032	0.000	0.000	0.000	93.435
	SD	14.535	0.002	0.005	0.001	14.761	0.014	0.000	0.099	0.004	0.000	0.001	0.758
	RSD	32.119	173.205	173.205	173.205	30.264	173.205	0.000	78.493	88.329	0.000	120.044	0.804
	Data	As La	Si Ka	Fe Ka	Na Ka	S Ka	Zn Ka	Al Ka	Pb Ma	Ti Ka	Mg Ka	Ca Ka	Total
		At%	At%	At%	At%	At%	At%	At%	At%	At%	At%	At%	At%
1	Posit...	45.511	0.000	0.009	0.000	54.441	0.021	0.000	0.009	0.010	0.000	0.001	100.000
2	Posit...	21.826	0.005	0.000	0.000	78.142	0.000	0.000	0.025	0.000	0.000	0.003	100.000
3	Posit...	21.343	0.000	0.000	0.004	78.599	0.000	0.000	0.048	0.006	0.000	0.000	100.000
	Average	29.560	0.002	0.003	0.001	70.394	0.007	0.000	0.027	0.005	0.000	0.001
	Max	45.511	0.005	0.009	0.004	78.599	0.021	0.000	0.048	0.010	0.000	0.003
	Min	21.343	0.000	0.000	0.000	54.441	0.000	0.000	0.009	0.000	0.000	0.000
	SD	13.816	0.003	0.005	0.002	13.818	0.012	0.000	0.020	0.005	0.000	0.001
	RSD	46.739	173.205	173.205	173.205	19.629	173.205	0.000	72.985	93.256	0.000	112.211
