# Supplementary material for: Characterization and comparation of toxicity between natural realgar and artificially optimized realgar
Source: Front Pharmacol. 2024 Oct 28;15:1476139. doi: 10.3389/fphar.2024.1476139 (PMC11550961; doi:10.3389/fphar.2024.1476139)
Supplement: Supplementary file 1 [file DataSheet2.zip › Electron Scans/xxy11-24/Xh-13-2quant.csv]

Beam Condition [ AccV: 20.0kV / BC: 19.8nA / Beam Size: MIN / SC: 14.5nA ]
Correction : [ ZAF4 ]
	Data	As La	Si Ka	Fe Ka	Na Ka	S Ka	Zn Ka	Al Ka	Pb Ma	Ti Ka	Mg Ka	Ca Ka	Total
		Mass%	Mass%	Mass%	Mass%	Mass%	Mass%	Mass%	Mass%	Mass%	Mass%	Mass%	Mass%
1	Posit...	62.731	0.194	0.000	0.000	29.793	0.000	0.000	0.094	0.000	0.000	0.007	92.817
2	Posit...	63.857	0.069	0.000	0.000	32.038	0.000	0.000	0.059	0.000	0.000	0.009	96.032
3	Posit...	59.474	0.055	0.000	0.000	31.439	0.003	0.000	0.039	0.016	0.000	0.019	91.045
4	Posit...	63.640	0.046	0.000	0.000	30.511	0.000	0.000	0.011	0.005	0.000	0.016	94.229
5	Posit...	59.512	0.096	0.000	0.000	30.545	0.003	0.000	0.088	0.000	0.000	0.032	90.276
6	Posit...	59.708	0.022	0.000	0.000	31.026	0.000	0.000	0.135	0.000	0.000	0.022	90.913
7	Posit...	63.300	0.229	0.000	0.000	33.873	0.046	0.000	0.098	0.000	0.000	0.027	97.574
	Average	61.746	0.101	0.000	0.000	31.318	0.007	0.000	0.075	0.003	0.000	0.019	93.269
	Max	63.857	0.229	0.000	0.000	33.873	0.046	0.000	0.135	0.016	0.000	0.032	97.574
	Min	59.474	0.022	0.000	0.000	29.793	0.000	0.000	0.011	0.000	0.000	0.007	90.276
	SD	2.071	0.079	0.000	0.000	1.337	0.017	0.000	0.041	0.006	0.000	0.009	2.584
	RSD	3.354	77.733	0.000	0.000	4.269	232.578	0.000	55.211	196.309	0.000	48.394	2.771
	Data	As La	Si Ka	Fe Ka	Na Ka	S Ka	Zn Ka	Al Ka	Pb Ma	Ti Ka	Mg Ka	Ca Ka	Total
		At%	At%	At%	At%	At%	At%	At%	At%	At%	At%	At%	At%
1	Posit...	47.195	0.388	0.000	0.000	52.381	0.000	0.000	0.025	0.000	0.000	0.010	100.000
2	Posit...	45.957	0.132	0.000	0.000	53.884	0.000	0.000	0.015	0.000	0.000	0.012	100.000
3	Posit...	44.660	0.111	0.000	0.000	55.170	0.002	0.000	0.011	0.019	0.000	0.027	100.000
4	Posit...	47.104	0.090	0.000	0.000	52.774	0.000	0.000	0.003	0.006	0.000	0.022	100.000
5	Posit...	45.344	0.195	0.000	0.000	54.388	0.002	0.000	0.024	0.000	0.000	0.046	100.000
6	Posit...	45.109	0.045	0.000	0.000	54.778	0.000	0.000	0.037	0.000	0.000	0.030	100.000
7	Posit...	44.201	0.426	0.000	0.000	55.275	0.037	0.000	0.025	0.000	0.000	0.036	100.000
	Average	45.653	0.198	0.000	0.000	54.093	0.006	0.000	0.020	0.004	0.000	0.026
	Max	47.195	0.426	0.000	0.000	55.275	0.037	0.000	0.037	0.019	0.000	0.046
	Min	44.201	0.045	0.000	0.000	52.381	0.000	0.000	0.003	0.000	0.000	0.010
	SD	1.159	0.150	0.000	0.000	1.142	0.014	0.000	0.011	0.007	0.000	0.013
	RSD	2.539	75.805	0.000	0.000	2.112	230.283	0.000	55.887	196.989	0.000	48.778
