# Supplementary material for: Characterization and comparation of toxicity between natural realgar and artificially optimized realgar
Source: Front Pharmacol. 2024 Oct 28;15:1476139. doi: 10.3389/fphar.2024.1476139 (PMC11550961; doi:10.3389/fphar.2024.1476139)
Supplement: Supplementary file 1 [file DataSheet2.zip › Electron Scans/xxy11-24/XH-24-2-1quant.csv]

Beam Condition [ AccV: 20.0kV / BC: 20.1nA / Beam Size: MIN / SC: 14.5nA ]
Correction : [ ZAF4 ]
	Data	As La	Si Ka	Fe Ka	Na Ka	S Ka	Zn Ka	Al Ka	Pb Ma	Ti Ka	Mg Ka	Ca Ka	Total
		Mass%	Mass%	Mass%	Mass%	Mass%	Mass%	Mass%	Mass%	Mass%	Mass%	Mass%	Mass%
1	Posit...	55.117	0.141	0.218	0.000	30.442	0.000	0.041	0.076	0.013	0.000	0.108	86.156
2	Posit...	60.624	0.008	0.286	0.000	31.471	0.018	0.001	0.069	0.000	0.000	0.136	92.613
3	Posit...	57.165	0.100	0.222	0.000	28.872	0.000	0.000	0.112	0.017	0.000	0.170	86.657
4	Posit...	60.280	0.026	0.488	0.005	30.268	0.003	0.000	0.045	0.005	0.000	0.256	91.377
5	Posit...	59.085	0.214	0.131	0.005	31.831	0.022	0.024	0.072	0.000	0.000	0.237	91.621
6	Posit...	58.903	0.266	0.056	0.017	30.018	0.000	0.138	0.137	0.000	0.000	0.233	89.766
7	Posit...	53.432	0.256	0.154	0.005	27.564	0.000	0.179	0.056	0.000	0.000	0.219	81.865
	Average	57.801	0.144	0.222	0.005	30.067	0.006	0.055	0.081	0.005	0.000	0.194	88.579
	Max	60.624	0.266	0.488	0.017	31.831	0.022	0.179	0.137	0.017	0.000	0.256	92.613
	Min	53.432	0.008	0.056	0.000	27.564	0.000	0.000	0.045	0.000	0.000	0.108	81.865
	SD	2.698	0.106	0.139	0.006	1.470	0.010	0.074	0.032	0.007	0.000	0.057	3.574
	RSD	4.668	73.176	62.453	128.718	4.888	154.453	134.154	39.721	141.909	0.000	29.143	4.034
	Data	As La	Si Ka	Fe Ka	Na Ka	S Ka	Zn Ka	Al Ka	Pb Ma	Ti Ka	Mg Ka	Ca Ka	Total
		At%	At%	At%	At%	At%	At%	At%	At%	At%	At%	At%	At%
1	Posit...	43.300	0.295	0.230	0.000	55.889	0.000	0.090	0.022	0.016	0.000	0.158	100.000
2	Posit...	44.947	0.016	0.285	0.000	54.528	0.015	0.003	0.018	0.000	0.000	0.189	100.000
3	Posit...	45.518	0.212	0.237	0.000	53.726	0.000	0.000	0.032	0.021	0.000	0.253	100.000
4	Posit...	45.577	0.052	0.495	0.013	53.480	0.003	0.000	0.012	0.006	0.000	0.361	100.000
5	Posit...	43.833	0.423	0.130	0.013	55.185	0.019	0.049	0.019	0.000	0.000	0.329	100.000
6	Posit...	45.047	0.542	0.057	0.041	53.649	0.000	0.293	0.038	0.000	0.000	0.333	100.000
7	Posit...	44.645	0.572	0.173	0.013	53.822	0.000	0.416	0.017	0.000	0.000	0.343	100.000
	Average	44.695	0.302	0.230	0.012	54.325	0.005	0.122	0.023	0.006	0.000	0.281
	Max	45.577	0.572	0.495	0.041	55.889	0.019	0.416	0.038	0.021	0.000	0.361
	Min	43.300	0.016	0.057	0.000	53.480	0.000	0.000	0.012	0.000	0.000	0.158
	SD	0.850	0.223	0.139	0.015	0.914	0.008	0.166	0.009	0.009	0.000	0.081
	RSD	1.902	73.905	60.676	127.849	1.682	154.173	136.870	39.809	143.048	0.000	28.953
