# Supplementary material for: Characterization and comparation of toxicity between natural realgar and artificially optimized realgar
Source: Front Pharmacol. 2024 Oct 28;15:1476139. doi: 10.3389/fphar.2024.1476139 (PMC11550961; doi:10.3389/fphar.2024.1476139)
Supplement: Supplementary file 1 [file DataSheet2.zip › Electron Scans/xxy11-24/XH-15-1quant.csv]

Beam Condition [ AccV: 20.0kV / BC: 19.8nA / Beam Size: MIN / SC: 14.5nA ]
Correction : [ ZAF4 ]
	Data	As La	Si Ka	Fe Ka	Na Ka	S Ka	Zn Ka	Al Ka	Pb Ma	Ti Ka	Mg Ka	Ca Ka	Total
		Mass%	Mass%	Mass%	Mass%	Mass%	Mass%	Mass%	Mass%	Mass%	Mass%	Mass%	Mass%
1	Posit...	64.514	0.003	0.000	0.000	31.083	0.003	0.000	0.124	0.000	0.000	0.015	95.741
2	Posit...	63.178	0.017	0.000	0.000	30.339	0.000	0.000	0.102	0.005	0.000	0.019	93.660
3	Posit...	63.117	0.008	0.000	0.000	30.771	0.010	0.000	0.138	0.001	0.000	0.020	94.065
4	Posit...	63.686	0.009	0.000	0.000	30.759	0.010	0.000	0.154	0.000	0.000	0.022	94.641
5	Posit...	63.351	0.000	0.000	0.000	30.948	0.026	0.000	0.065	0.002	0.000	0.017	94.409
6	Posit...	63.702	0.002	0.000	0.000	31.602	0.006	0.000	0.027	0.008	0.000	0.033	95.381
7	Posit...	62.849	0.014	0.000	0.000	30.648	0.000	0.000	0.034	0.000	0.000	0.031	93.576
	Average	63.485	0.008	0.000	0.000	30.878	0.008	0.000	0.092	0.002	0.000	0.023	94.496
	Max	64.514	0.017	0.000	0.000	31.602	0.026	0.000	0.154	0.008	0.000	0.033	95.741
	Min	62.849	0.000	0.000	0.000	30.339	0.000	0.000	0.027	0.000	0.000	0.015	93.576
	SD	0.547	0.006	0.000	0.000	0.396	0.009	0.000	0.051	0.003	0.000	0.007	0.765
	RSD	0.862	84.617	0.000	0.000	1.282	115.334	0.000	55.187	138.213	0.000	30.462	0.809
	Data	As La	Si Ka	Fe Ka	Na Ka	S Ka	Zn Ka	Al Ka	Pb Ma	Ti Ka	Mg Ka	Ca Ka	Total
		At%	At%	At%	At%	At%	At%	At%	At%	At%	At%	At%	At%
1	Posit...	47.010	0.005	0.000	0.000	52.929	0.002	0.000	0.033	0.000	0.000	0.021	100.000
2	Posit...	47.076	0.034	0.000	0.000	52.829	0.000	0.000	0.027	0.006	0.000	0.027	100.000
3	Posit...	46.702	0.016	0.000	0.000	53.208	0.009	0.000	0.037	0.001	0.000	0.027	100.000
4	Posit...	46.931	0.018	0.000	0.000	52.970	0.009	0.000	0.041	0.000	0.000	0.030	100.000
5	Posit...	46.663	0.000	0.000	0.000	53.271	0.022	0.000	0.017	0.002	0.000	0.024	100.000
6	Posit...	46.278	0.004	0.000	0.000	53.651	0.005	0.000	0.007	0.009	0.000	0.045	100.000
7	Posit...	46.701	0.028	0.000	0.000	53.219	0.000	0.000	0.009	0.000	0.000	0.043	100.000
	Average	46.766	0.015	0.000	0.000	53.154	0.007	0.000	0.025	0.003	0.000	0.031
	Max	47.076	0.034	0.000	0.000	53.651	0.022	0.000	0.041	0.009	0.000	0.045
	Min	46.278	0.000	0.000	0.000	52.829	0.000	0.000	0.007	0.000	0.000	0.021
	SD	0.271	0.013	0.000	0.000	0.276	0.008	0.000	0.014	0.004	0.000	0.009
	RSD	0.579	85.162	0.000	0.000	0.520	115.559	0.000	55.186	137.554	0.000	30.221
