# Supplementary material for: Characterization and comparation of toxicity between natural realgar and artificially optimized realgar
Source: Front Pharmacol. 2024 Oct 28;15:1476139. doi: 10.3389/fphar.2024.1476139 (PMC11550961; doi:10.3389/fphar.2024.1476139)
Supplement: Supplementary file 1 [file DataSheet2.zip › Electron Scans/xxy11-24/XH-10-2-2quant.csv]

Beam Condition [ AccV: 20.0kV / BC: 19.8nA / Beam Size: MIN / SC: 14.5nA ]
Correction : [ ZAF4 ]
	Data	As La	Si Ka	Fe Ka	Na Ka	S Ka	Zn Ka	Al Ka	Pb Ma	Ti Ka	Mg Ka	Ca Ka	Total
		Mass%	Mass%	Mass%	Mass%	Mass%	Mass%	Mass%	Mass%	Mass%	Mass%	Mass%	Mass%
1	Posit...	59.999	0.024	0.000	0.000	31.091	0.000	0.000	0.054	0.001	0.000	0.001	91.170
2	Posit...	60.004	0.013	0.000	0.000	31.008	0.006	0.000	0.102	0.000	0.000	0.009	91.142
3	Posit...	59.810	0.029	0.000	0.000	30.925	0.006	0.000	0.133	0.002	0.000	0.011	90.915
4	Posit...	59.683	0.012	0.000	0.000	30.856	0.023	0.000	0.028	0.001	0.000	0.000	90.604
5	Posit...	59.066	0.018	0.000	0.000	30.676	0.017	0.000	0.042	0.007	0.000	0.020	89.846
6	Posit...	60.270	0.008	0.000	0.000	30.856	0.008	0.000	0.036	0.000	0.000	0.008	91.186
7	Posit...	60.707	0.017	0.000	0.000	30.907	0.007	0.000	0.078	0.009	0.000	0.001	91.727
	Average	59.934	0.017	0.000	0.000	30.903	0.010	0.000	0.068	0.003	0.000	0.007	90.941
	Max	60.707	0.029	0.000	0.000	31.091	0.023	0.000	0.133	0.009	0.000	0.020	91.727
	Min	59.066	0.008	0.000	0.000	30.676	0.000	0.000	0.028	0.000	0.000	0.000	89.846
	SD	0.509	0.007	0.000	0.000	0.131	0.008	0.000	0.039	0.004	0.000	0.007	0.546
	RSD	0.849	40.387	0.000	0.000	0.423	81.857	0.000	57.165	129.992	0.000	98.927	0.600
	Data	As La	Si Ka	Fe Ka	Na Ka	S Ka	Zn Ka	Al Ka	Pb Ma	Ti Ka	Mg Ka	Ca Ka	Total
		At%	At%	At%	At%	At%	At%	At%	At%	At%	At%	At%	At%
1	Posit...	45.199	0.048	0.000	0.000	54.735	0.000	0.000	0.015	0.001	0.000	0.001	100.000
2	Posit...	45.264	0.027	0.000	0.000	54.664	0.005	0.000	0.028	0.000	0.000	0.013	100.000
3	Posit...	45.231	0.058	0.000	0.000	54.652	0.006	0.000	0.036	0.002	0.000	0.015	100.000
4	Posit...	45.262	0.025	0.000	0.000	54.684	0.020	0.000	0.008	0.001	0.000	0.000	100.000
5	Posit...	45.128	0.036	0.000	0.000	54.773	0.015	0.000	0.012	0.008	0.000	0.029	100.000
6	Posit...	45.508	0.017	0.000	0.000	54.447	0.007	0.000	0.010	0.000	0.000	0.012	100.000
7	Posit...	45.633	0.035	0.000	0.000	54.293	0.006	0.000	0.021	0.011	0.000	0.002	100.000
	Average	45.318	0.035	0.000	0.000	54.607	0.008	0.000	0.019	0.003	0.000	0.010
	Max	45.633	0.058	0.000	0.000	54.773	0.020	0.000	0.036	0.011	0.000	0.029
	Min	45.128	0.017	0.000	0.000	54.293	0.000	0.000	0.008	0.000	0.000	0.000
	SD	0.182	0.014	0.000	0.000	0.173	0.007	0.000	0.011	0.004	0.000	0.010
	RSD	0.402	40.332	0.000	0.000	0.317	82.182	0.000	57.075	129.759	0.000	99.488
