# Supplementary material for: Characterization and comparation of toxicity between natural realgar and artificially optimized realgar
Source: Front Pharmacol. 2024 Oct 28;15:1476139. doi: 10.3389/fphar.2024.1476139 (PMC11550961; doi:10.3389/fphar.2024.1476139)
Supplement: Supplementary file 1 [file DataSheet2.zip › Electron Scans/xxy11-24/Xh-12quant.csv]

Beam Condition [ AccV: 20.0kV / BC: 19.8nA / Beam Size: MIN / SC: 14.5nA ]
Correction : [ ZAF4 ]
	Data	As La	Si Ka	Fe Ka	Na Ka	S Ka	Zn Ka	Al Ka	Pb Ma	Ti Ka	Mg Ka	Ca Ka	Total
		Mass%	Mass%	Mass%	Mass%	Mass%	Mass%	Mass%	Mass%	Mass%	Mass%	Mass%	Mass%
1	Posit...	43.102	0.008	0.000	0.000	10.329	0.000	0.014	0.075	0.001	0.000	0.036	53.565
2	Posit...	63.597	0.001	0.000	0.000	32.631	0.000	0.000	0.053	0.012	0.000	0.018	96.313
3	Posit...	35.981	0.083	0.000	0.000	10.053	0.012	0.078	0.014	0.000	0.000	0.046	46.267
4	Posit...	63.287	0.000	0.000	0.000	31.369	0.000	0.000	0.127	0.004	0.000	0.029	94.817
5	Posit...	63.791	0.017	0.000	0.000	32.893	0.007	0.000	0.098	0.012	0.000	0.019	96.836
6	Posit...	42.448	0.238	0.000	0.000	12.919	0.000	0.000	0.000	0.000	0.000	0.038	55.643
7	Posit...	12.057	0.047	0.000	0.000	6.600	0.002	0.000	0.046	0.001	0.000	0.030	18.783
	Average	46.323	0.056	0.000	0.000	19.542	0.003	0.013	0.059	0.004	0.000	0.031	66.032
	Max	63.791	0.238	0.000	0.000	32.893	0.012	0.078	0.127	0.012	0.000	0.046	96.836
	Min	12.057	0.000	0.000	0.000	6.600	0.000	0.000	0.000	0.000	0.000	0.018	18.783
	SD	19.139	0.086	0.000	0.000	12.081	0.005	0.029	0.045	0.005	0.000	0.010	28.236
	RSD	41.316	152.164	0.000	0.000	61.822	158.167	222.433	76.401	123.450	0.000	33.339	42.761
	Data	As La	Si Ka	Fe Ka	Na Ka	S Ka	Zn Ka	Al Ka	Pb Ma	Ti Ka	Mg Ka	Ca Ka	Total
		At%	At%	At%	At%	At%	At%	At%	At%	At%	At%	At%	At%
1	Posit...	63.954	0.033	0.000	0.000	35.814	0.000	0.056	0.040	0.002	0.000	0.100	100.000
2	Posit...	45.450	0.002	0.000	0.000	54.497	0.000	0.000	0.014	0.013	0.000	0.024	100.000
3	Posit...	59.951	0.367	0.000	0.000	39.143	0.023	0.363	0.008	0.000	0.000	0.144	100.000
4	Posit...	46.295	0.000	0.000	0.000	53.626	0.000	0.000	0.034	0.005	0.000	0.040	100.000
5	Posit...	45.306	0.032	0.000	0.000	54.594	0.006	0.000	0.025	0.013	0.000	0.025	100.000
6	Posit...	57.874	0.866	0.000	0.000	41.162	0.000	0.000	0.000	0.000	0.000	0.098	100.000
7	Posit...	43.555	0.453	0.000	0.000	55.716	0.008	0.000	0.060	0.007	0.000	0.201	100.000
	Average	51.769	0.250	0.000	0.000	47.793	0.005	0.060	0.026	0.006	0.000	0.090
	Max	63.954	0.866	0.000	0.000	55.716	0.023	0.363	0.060	0.013	0.000	0.201
	Min	43.555	0.000	0.000	0.000	35.814	0.000	0.000	0.000	0.000	0.000	0.024
	SD	8.484	0.330	0.000	0.000	8.663	0.009	0.135	0.021	0.006	0.000	0.067
	RSD	16.387	131.822	0.000	0.000	18.125	162.115	226.094	79.616	97.291	0.000	73.617
