# Supplementary material for: Characterization and comparation of toxicity between natural realgar and artificially optimized realgar
Source: Front Pharmacol. 2024 Oct 28;15:1476139. doi: 10.3389/fphar.2024.1476139 (PMC11550961; doi:10.3389/fphar.2024.1476139)
Supplement: Supplementary file 1 [file DataSheet2.zip › Electron Scans/xxy11-24/XH-24-1-2quant.csv]

Beam Condition [ AccV: 20.0kV / BC: 20.1nA / Beam Size: MIN / SC: 14.5nA ]
Correction : [ ZAF4 ]
	Data	As La	Si Ka	Fe Ka	Na Ka	S Ka	Zn Ka	Al Ka	Pb Ma	Ti Ka	Mg Ka	Ca Ka	Total
		Mass%	Mass%	Mass%	Mass%	Mass%	Mass%	Mass%	Mass%	Mass%	Mass%	Mass%	Mass%
1	Posit...	62.208	0.012	0.000	0.000	29.238	0.000	0.000	0.093	0.000	0.000	0.027	91.578
2	Posit...	59.993	0.000	0.009	0.000	29.488	0.000	0.000	0.040	0.000	0.000	0.035	89.565
3	Posit...	61.903	0.019	0.001	0.000	29.915	0.014	0.000	0.042	0.000	0.000	0.050	91.944
4	Posit...	55.404	0.011	0.000	0.000	28.874	0.000	0.000	0.018	0.000	0.000	0.041	84.348
5	Posit...	55.848	0.050	0.017	0.000	28.962	0.000	0.000	0.074	0.008	0.000	0.019	84.978
6	Posit...	54.161	0.028	0.000	0.000	29.162	0.000	0.000	0.035	0.000	0.000	0.016	83.401
7	Posit...	64.344	0.028	0.014	0.007	30.066	0.000	0.000	0.100	0.000	0.000	0.078	94.636
	Average	59.123	0.021	0.006	0.001	29.386	0.002	0.000	0.057	0.001	0.000	0.038	88.636
	Max	64.344	0.050	0.017	0.007	30.066	0.014	0.000	0.100	0.008	0.000	0.078	94.636
	Min	54.161	0.000	0.000	0.000	28.874	0.000	0.000	0.018	0.000	0.000	0.016	83.401
	SD	3.967	0.016	0.007	0.003	0.459	0.005	0.000	0.032	0.003	0.000	0.021	4.064
	RSD	6.710	76.859	123.935	264.575	1.564	264.575	0.000	55.069	256.885	0.000	55.683	4.585
	Data	As La	Si Ka	Fe Ka	Na Ka	S Ka	Zn Ka	Al Ka	Pb Ma	Ti Ka	Mg Ka	Ca Ka	Total
		At%	At%	At%	At%	At%	At%	At%	At%	At%	At%	At%	At%
1	Posit...	47.614	0.024	0.000	0.000	52.298	0.000	0.000	0.026	0.000	0.000	0.039	100.000
2	Posit...	46.507	0.000	0.009	0.000	53.421	0.000	0.000	0.011	0.000	0.000	0.051	100.000
3	Posit...	46.900	0.038	0.001	0.000	52.967	0.013	0.000	0.012	0.000	0.000	0.070	100.000
4	Posit...	45.047	0.023	0.000	0.000	54.862	0.000	0.000	0.005	0.000	0.000	0.063	100.000
5	Posit...	45.126	0.107	0.018	0.000	54.688	0.000	0.000	0.022	0.010	0.000	0.029	100.000
6	Posit...	44.240	0.060	0.000	0.000	55.665	0.000	0.000	0.010	0.000	0.000	0.024	100.000
7	Posit...	47.696	0.056	0.014	0.017	52.083	0.000	0.000	0.027	0.000	0.000	0.108	100.000
	Average	46.161	0.044	0.006	0.002	53.712	0.002	0.000	0.016	0.002	0.000	0.055
	Max	47.696	0.107	0.018	0.017	55.665	0.013	0.000	0.027	0.010	0.000	0.108
	Min	44.240	0.000	0.000	0.000	52.083	0.000	0.000	0.005	0.000	0.000	0.024
	SD	1.362	0.035	0.008	0.006	1.377	0.005	0.000	0.009	0.004	0.000	0.029
	RSD	2.951	78.636	125.017	264.575	2.565	264.575	0.000	53.091	257.499	0.000	52.454
