# Supplementary material for: Characterization and comparation of toxicity between natural realgar and artificially optimized realgar
Source: Front Pharmacol. 2024 Oct 28;15:1476139. doi: 10.3389/fphar.2024.1476139 (PMC11550961; doi:10.3389/fphar.2024.1476139)
Supplement: Supplementary file 1 [file DataSheet2.zip › Electron Scans/xxy11-24/XH-19quant.csv]

Beam Condition [ AccV: 20.0kV / BC: 20.0nA / Beam Size: MIN / SC: 14.5nA ]
Correction : [ ZAF4 ]
	Data	As La	Si Ka	Fe Ka	Na Ka	S Ka	Zn Ka	Al Ka	Pb Ma	Ti Ka	Mg Ka	Ca Ka	Total
		Mass%	Mass%	Mass%	Mass%	Mass%	Mass%	Mass%	Mass%	Mass%	Mass%	Mass%	Mass%
1	Posit...	62.133	0.006	0.000	0.000	31.907	0.012	0.000	0.115	0.000	0.000	0.007	94.179
2	Posit...	64.339	0.007	0.005	0.000	33.125	0.000	0.000	0.095	0.000	0.000	0.010	97.580
3	Posit...	63.632	0.001	0.000	0.000	32.306	0.034	0.000	0.144	0.000	0.000	0.008	96.125
4	Posit...	64.348	0.006	0.000	0.000	33.340	0.000	0.000	0.049	0.010	0.000	0.002	97.756
5	Posit...	65.025	0.022	0.017	0.000	32.744	0.008	0.000	0.023	0.011	0.000	0.022	97.873
6	Posit...	65.746	0.022	0.001	0.000	32.685	0.000	0.010	0.083	0.008	0.000	0.009	98.565
7	Posit...	62.177	0.022	0.001	0.000	33.817	0.003	0.000	0.088	0.007	0.000	0.024	96.137
	Average	63.914	0.012	0.003	0.000	32.846	0.008	0.001	0.085	0.005	0.000	0.012	96.888
	Max	65.746	0.022	0.017	0.000	33.817	0.034	0.010	0.144	0.011	0.000	0.024	98.565
	Min	62.133	0.001	0.000	0.000	31.907	0.000	0.000	0.023	0.000	0.000	0.002	94.179
	SD	1.368	0.009	0.006	0.000	0.642	0.012	0.004	0.040	0.005	0.000	0.008	1.389
	RSD	2.141	75.506	187.251	0.000	1.955	151.680	264.575	46.836	97.305	0.000	68.184	1.433
	Data	As La	Si Ka	Fe Ka	Na Ka	S Ka	Zn Ka	Al Ka	Pb Ma	Ti Ka	Mg Ka	Ca Ka	Total
		At%	At%	At%	At%	At%	At%	At%	At%	At%	At%	At%	At%
1	Posit...	45.425	0.012	0.000	0.000	54.513	0.010	0.000	0.030	0.000	0.000	0.010	100.000
2	Posit...	45.364	0.013	0.005	0.000	54.581	0.000	0.000	0.024	0.000	0.000	0.013	100.000
3	Posit...	45.701	0.002	0.000	0.000	54.222	0.028	0.000	0.037	0.000	0.000	0.010	100.000
4	Posit...	45.215	0.011	0.000	0.000	54.747	0.000	0.000	0.012	0.011	0.000	0.003	100.000
5	Posit...	45.888	0.041	0.016	0.000	54.001	0.006	0.000	0.006	0.012	0.000	0.028	100.000
6	Posit...	46.210	0.042	0.001	0.000	53.685	0.000	0.020	0.021	0.009	0.000	0.012	100.000
7	Posit...	43.987	0.041	0.000	0.000	55.908	0.002	0.000	0.023	0.007	0.000	0.031	100.000
	Average	45.399	0.023	0.003	0.000	54.523	0.007	0.003	0.022	0.006	0.000	0.015
	Max	46.210	0.042	0.016	0.000	55.908	0.028	0.020	0.037	0.012	0.000	0.031
	Min	43.987	0.002	0.000	0.000	53.685	0.000	0.000	0.006	0.000	0.000	0.003
	SD	0.709	0.017	0.006	0.000	0.711	0.010	0.008	0.010	0.006	0.000	0.010
	RSD	1.562	75.105	187.306	0.000	1.305	151.780	264.575	47.724	97.284	0.000	67.722
