# Supplementary material for: Characterization and comparation of toxicity between natural realgar and artificially optimized realgar
Source: Front Pharmacol. 2024 Oct 28;15:1476139. doi: 10.3389/fphar.2024.1476139 (PMC11550961; doi:10.3389/fphar.2024.1476139)
Supplement: Supplementary file 1 [file DataSheet2.zip › Electron Scans/xxy11-24/XH-18quant.csv]

Beam Condition [ AccV: 20.0kV / BC: 19.9nA / Beam Size: MIN / SC: 14.5nA ]
Correction : [ ZAF4 ]
	Data	As La	Si Ka	Fe Ka	Na Ka	S Ka	Zn Ka	Al Ka	Pb Ma	Ti Ka	Mg Ka	Ca Ka	Total
		Mass%	Mass%	Mass%	Mass%	Mass%	Mass%	Mass%	Mass%	Mass%	Mass%	Mass%	Mass%
1	Posit...	58.424	0.011	0.000	0.000	31.547	0.000	0.000	0.064	0.000	0.000	0.022	90.067
2	Posit...	60.894	0.000	0.023	0.000	31.862	0.000	0.000	0.121	0.011	0.000	0.011	92.921
3	Posit...	60.683	0.024	0.035	0.000	31.588	0.006	0.000	0.046	0.001	0.000	0.017	92.400
4	Posit...	60.026	0.012	0.000	0.000	31.482	0.000	0.000	0.072	0.001	0.000	0.006	91.599
5	Posit...	60.333	0.000	0.000	0.000	31.527	0.000	0.000	0.003	0.000	0.000	0.014	91.877
6	Posit...	61.218	0.007	0.004	0.000	32.183	0.010	0.000	0.072	0.001	0.000	0.003	93.498
7	Posit...	50.220	0.010	0.004	0.000	27.293	0.019	0.000	0.129	0.000	0.000	0.003	77.678
	Average	58.828	0.009	0.009	0.000	31.069	0.005	0.000	0.072	0.002	0.000	0.011	90.006
	Max	61.218	0.024	0.035	0.000	32.183	0.019	0.000	0.129	0.011	0.000	0.022	93.498
	Min	50.220	0.000	0.000	0.000	27.293	0.000	0.000	0.003	0.000	0.000	0.003	77.678
	SD	3.903	0.008	0.014	0.000	1.683	0.007	0.000	0.043	0.004	0.000	0.007	5.133
	RSD	6.634	88.591	147.420	0.000	5.418	145.246	0.000	59.469	214.562	0.000	66.133	5.703
	Data	As La	Si Ka	Fe Ka	Na Ka	S Ka	Zn Ka	Al Ka	Pb Ma	Ti Ka	Mg Ka	Ca Ka	Total
		At%	At%	At%	At%	At%	At%	At%	At%	At%	At%	At%	At%
1	Posit...	44.180	0.021	0.000	0.000	55.749	0.000	0.000	0.018	0.000	0.000	0.031	100.000
2	Posit...	44.952	0.000	0.023	0.000	54.965	0.000	0.000	0.032	0.012	0.000	0.015	100.000
3	Posit...	45.061	0.047	0.035	0.000	54.815	0.005	0.000	0.012	0.001	0.000	0.024	100.000
4	Posit...	44.906	0.024	0.000	0.000	55.040	0.000	0.000	0.019	0.001	0.000	0.009	100.000
5	Posit...	45.012	0.000	0.000	0.000	54.967	0.000	0.000	0.001	0.000	0.000	0.020	100.000
6	Posit...	44.849	0.014	0.004	0.000	55.100	0.008	0.000	0.019	0.001	0.000	0.004	100.000
7	Posit...	44.011	0.024	0.004	0.000	55.897	0.019	0.000	0.041	0.000	0.000	0.005	100.000
	Average	44.710	0.019	0.009	0.000	55.219	0.005	0.000	0.020	0.002	0.000	0.016
	Max	45.061	0.047	0.035	0.000	55.897	0.019	0.000	0.041	0.012	0.000	0.031
	Min	44.011	0.000	0.000	0.000	54.815	0.000	0.000	0.001	0.000	0.000	0.004
	SD	0.428	0.016	0.014	0.000	0.424	0.007	0.000	0.013	0.005	0.000	0.010
	RSD	0.958	86.757	145.795	0.000	0.767	152.728	0.000	64.101	214.432	0.000	65.408
