# Supplementary material for: Characterization and comparation of toxicity between natural realgar and artificially optimized realgar
Source: Front Pharmacol. 2024 Oct 28;15:1476139. doi: 10.3389/fphar.2024.1476139 (PMC11550961; doi:10.3389/fphar.2024.1476139)
Supplement: Supplementary file 1 [file DataSheet2.zip › Electron Scans/xxy11-24/Xh-13-1quant.csv]

Beam Condition [ AccV: 20.0kV / BC: 19.8nA / Beam Size: MIN / SC: 14.5nA ]
Correction : [ ZAF4 ]
	Data	As La	Si Ka	Fe Ka	Na Ka	S Ka	Zn Ka	Al Ka	Pb Ma	Ti Ka	Mg Ka	Ca Ka	Total
		Mass%	Mass%	Mass%	Mass%	Mass%	Mass%	Mass%	Mass%	Mass%	Mass%	Mass%	Mass%
1	Posit...	67.731	0.033	0.000	0.000	32.157	0.000	0.000	0.071	0.000	0.000	0.005	99.996
2	Posit...	63.734	0.049	0.000	0.000	31.286	0.005	0.000	0.075	0.006	0.000	0.009	95.164
3	Posit...	63.628	0.051	0.000	0.000	30.586	0.005	0.000	0.038	0.000	0.000	0.012	94.321
4	Posit...	67.833	0.050	0.000	0.000	33.525	0.000	0.000	0.026	0.000	0.000	0.008	101.441
5	Posit...	66.802	0.014	0.000	0.000	33.344	0.007	0.000	0.041	0.000	0.000	0.013	100.222
6	Posit...	62.572	0.027	0.000	0.000	32.232	0.008	0.000	0.030	0.000	0.000	0.029	94.899
7	Posit...	64.778	0.022	0.000	0.000	32.472	0.000	0.000	0.044	0.000	0.000	0.007	97.322
	Average	65.297	0.035	0.000	0.000	32.229	0.004	0.000	0.046	0.001	0.000	0.012	97.624
	Max	67.833	0.051	0.000	0.000	33.525	0.008	0.000	0.075	0.006	0.000	0.029	101.441
	Min	62.572	0.014	0.000	0.000	30.586	0.000	0.000	0.026	0.000	0.000	0.005	94.321
	SD	2.142	0.015	0.000	0.000	1.047	0.004	0.000	0.019	0.002	0.000	0.008	2.710
	RSD	3.281	42.790	0.000	0.000	3.249	97.887	0.000	41.183	264.575	0.000	70.716	2.776
	Data	As La	Si Ka	Fe Ka	Na Ka	S Ka	Zn Ka	Al Ka	Pb Ma	Ti Ka	Mg Ka	Ca Ka	Total
		At%	At%	At%	At%	At%	At%	At%	At%	At%	At%	At%	At%
1	Posit...	47.364	0.061	0.000	0.000	52.551	0.000	0.000	0.018	0.000	0.000	0.006	100.000
2	Posit...	46.509	0.096	0.000	0.000	53.352	0.004	0.000	0.020	0.006	0.000	0.012	100.000
3	Posit...	47.033	0.101	0.000	0.000	52.835	0.004	0.000	0.010	0.000	0.000	0.016	100.000
4	Posit...	46.355	0.091	0.000	0.000	53.539	0.000	0.000	0.006	0.000	0.000	0.010	100.000
5	Posit...	46.130	0.026	0.000	0.000	53.811	0.006	0.000	0.010	0.000	0.000	0.017	100.000
6	Posit...	45.328	0.052	0.000	0.000	54.566	0.007	0.000	0.008	0.000	0.000	0.040	100.000
7	Posit...	46.024	0.042	0.000	0.000	53.914	0.000	0.000	0.011	0.000	0.000	0.009	100.000
	Average	46.392	0.067	0.000	0.000	53.510	0.003	0.000	0.012	0.001	0.000	0.016
	Max	47.364	0.101	0.000	0.000	54.566	0.007	0.000	0.020	0.006	0.000	0.040
	Min	45.328	0.026	0.000	0.000	52.551	0.000	0.000	0.006	0.000	0.000	0.006
	SD	0.672	0.029	0.000	0.000	0.679	0.003	0.000	0.005	0.002	0.000	0.011
	RSD	1.448	43.662	0.000	0.000	1.270	97.368	0.000	41.812	264.575	0.000	72.112
