# Supplementary material for: Characterization and comparation of toxicity between natural realgar and artificially optimized realgar
Source: Front Pharmacol. 2024 Oct 28;15:1476139. doi: 10.3389/fphar.2024.1476139 (PMC11550961; doi:10.3389/fphar.2024.1476139)
Supplement: Supplementary file 1 [file DataSheet2.zip › Electron Scans/xxy11-24/XH-24-2-2quant.csv]

Beam Condition [ AccV: 20.0kV / BC: 20.1nA / Beam Size: MIN / SC: 14.5nA ]
Correction : [ ZAF4 ]
	Data	As La	Si Ka	Fe Ka	Na Ka	S Ka	Zn Ka	Al Ka	Pb Ma	Ti Ka	Mg Ka	Ca Ka	Total
		Mass%	Mass%	Mass%	Mass%	Mass%	Mass%	Mass%	Mass%	Mass%	Mass%	Mass%	Mass%
1	Posit...	58.359	0.000	0.007	0.021	29.721	0.000	0.000	0.104	0.000	0.000	0.052	88.264
2	Posit...	62.824	0.003	0.018	0.000	30.723	0.000	0.000	0.046	0.000	0.000	0.080	93.694
3	Posit...	61.534	0.005	0.006	0.000	29.973	0.003	0.002	0.052	0.003	0.000	0.046	91.624
4	Posit...	59.687	0.010	0.005	0.002	29.574	0.004	0.000	0.001	0.000	0.000	0.026	89.310
5	Posit...	62.164	0.020	0.003	0.003	30.234	0.000	0.000	0.079	0.000	0.000	0.027	92.530
6	Posit...	58.359	0.027	0.013	0.000	29.908	0.002	0.000	0.034	0.000	0.000	0.129	88.472
7	Posit...	60.386	0.216	0.009	0.000	30.530	0.023	0.000	0.073	0.000	0.000	0.043	91.280
	Average	60.473	0.040	0.009	0.004	30.095	0.004	0.000	0.055	0.000	0.000	0.058	90.739
	Max	62.824	0.216	0.018	0.021	30.723	0.023	0.002	0.104	0.003	0.000	0.129	93.694
	Min	58.359	0.000	0.003	0.000	29.574	0.000	0.000	0.001	0.000	0.000	0.026	88.264
	SD	1.783	0.078	0.005	0.008	0.421	0.008	0.001	0.033	0.001	0.000	0.036	1.939
	RSD	2.948	195.219	59.698	204.960	1.399	183.044	264.575	60.404	264.575	0.000	62.563	2.137
	Data	As La	Si Ka	Fe Ka	Na Ka	S Ka	Zn Ka	Al Ka	Pb Ma	Ti Ka	Mg Ka	Ca Ka	Total
		At%	At%	At%	At%	At%	At%	At%	At%	At%	At%	At%	At%
1	Posit...	45.582	0.000	0.007	0.054	54.250	0.000	0.000	0.029	0.000	0.000	0.077	100.000
2	Posit...	46.598	0.005	0.018	0.000	53.255	0.000	0.000	0.012	0.000	0.000	0.111	100.000
3	Posit...	46.716	0.010	0.006	0.000	53.178	0.002	0.004	0.014	0.004	0.000	0.065	100.000
4	Posit...	46.307	0.021	0.005	0.005	53.620	0.003	0.000	0.000	0.000	0.000	0.038	100.000
5	Posit...	46.752	0.040	0.003	0.008	53.137	0.000	0.000	0.021	0.000	0.000	0.038	100.000
6	Posit...	45.382	0.055	0.013	0.000	54.351	0.002	0.000	0.010	0.000	0.000	0.187	100.000
7	Posit...	45.590	0.435	0.009	0.000	53.865	0.020	0.000	0.020	0.000	0.000	0.061	100.000
	Average	46.133	0.081	0.009	0.010	53.665	0.004	0.001	0.015	0.001	0.000	0.083
	Max	46.752	0.435	0.018	0.054	54.351	0.020	0.004	0.029	0.004	0.000	0.187
	Min	45.382	0.000	0.003	0.000	53.137	0.000	0.000	0.000	0.000	0.000	0.038
	SD	0.596	0.158	0.005	0.020	0.506	0.007	0.002	0.009	0.001	0.000	0.052
	RSD	1.292	194.447	58.463	206.060	0.944	181.881	264.575	61.187	264.575	0.000	63.477
