# Supplementary material for: Characterization and comparation of toxicity between natural realgar and artificially optimized realgar
Source: Front Pharmacol. 2024 Oct 28;15:1476139. doi: 10.3389/fphar.2024.1476139 (PMC11550961; doi:10.3389/fphar.2024.1476139)
Supplement: Supplementary file 1 [file DataSheet2.zip › Electron Scans/xxy11-24/XH-23quant.csv]

Beam Condition [ AccV: 20.0kV / BC: 20.1nA / Beam Size: MIN / SC: 14.5nA ]
Correction : [ ZAF4 ]
	Data	As La	Si Ka	Fe Ka	Na Ka	S Ka	Zn Ka	Al Ka	Pb Ma	Ti Ka	Mg Ka	Ca Ka	Total
		Mass%	Mass%	Mass%	Mass%	Mass%	Mass%	Mass%	Mass%	Mass%	Mass%	Mass%	Mass%
1	Posit...	65.016	0.010	0.000	0.000	31.815	0.009	0.011	0.076	0.007	0.000	0.022	96.967
2	Posit...	61.246	0.002	0.000	0.003	28.006	0.006	0.000	0.107	0.000	0.000	0.005	89.375
3	Posit...	56.003	0.006	0.000	0.000	24.636	0.000	0.000	0.029	0.011	0.000	0.002	80.687
4	Posit...	58.562	0.016	0.000	0.005	24.006	0.000	0.004	0.094	0.000	0.000	0.028	82.715
5	Posit...	57.841	0.011	0.000	0.000	26.092	0.000	0.000	0.000	0.000	0.000	0.000	83.943
6	Posit...	70.128	0.019	0.008	0.000	33.616	0.000	0.456	0.115	0.007	0.000	0.017	104.366
7	Posit...	66.674	0.000	0.002	0.001	28.737	0.001	0.000	0.133	0.000	0.000	0.004	95.551
	Average	62.210	0.009	0.001	0.001	28.130	0.002	0.067	0.079	0.004	0.000	0.011	90.515
	Max	70.128	0.019	0.008	0.005	33.616	0.009	0.456	0.133	0.011	0.000	0.028	104.366
	Min	56.003	0.000	0.000	0.000	24.006	0.000	0.000	0.000	0.000	0.000	0.000	80.687
	SD	5.202	0.007	0.003	0.002	3.592	0.004	0.171	0.048	0.005	0.000	0.011	8.113
	RSD	8.362	76.629	206.362	156.667	12.771	169.465	254.511	60.889	130.498	0.000	99.742	8.964
	Data	As La	Si Ka	Fe Ka	Na Ka	S Ka	Zn Ka	Al Ka	Pb Ma	Ti Ka	Mg Ka	Ca Ka	Total
		At%	At%	At%	At%	At%	At%	At%	At%	At%	At%	At%	At%
1	Posit...	46.601	0.019	0.000	0.000	53.292	0.008	0.023	0.020	0.008	0.000	0.029	100.000
2	Posit...	48.315	0.004	0.000	0.007	51.629	0.005	0.000	0.031	0.000	0.000	0.008	100.000
3	Posit...	49.289	0.014	0.000	0.000	50.670	0.000	0.000	0.009	0.015	0.000	0.003	100.000
4	Posit...	51.004	0.037	0.000	0.014	48.860	0.000	0.010	0.030	0.000	0.000	0.046	100.000
5	Posit...	48.669	0.024	0.000	0.000	51.307	0.000	0.000	0.000	0.000	0.000	0.000	100.000
6	Posit...	46.721	0.034	0.007	0.000	52.338	0.000	0.844	0.028	0.007	0.000	0.021	100.000
7	Posit...	49.797	0.000	0.002	0.002	50.157	0.001	0.000	0.036	0.000	0.000	0.005	100.000
	Average	48.628	0.019	0.001	0.003	51.179	0.002	0.125	0.022	0.004	0.000	0.016
	Max	51.004	0.037	0.007	0.014	53.292	0.008	0.844	0.036	0.015	0.000	0.046
	Min	46.601	0.000	0.000	0.000	48.860	0.000	0.000	0.000	0.000	0.000	0.000
	SD	1.596	0.014	0.003	0.005	1.455	0.003	0.317	0.013	0.006	0.000	0.017
	RSD	3.283	73.981	201.978	161.471	2.844	167.073	253.197	59.362	138.172	0.000	105.054
