# Supplementary material for: Characterization and comparation of toxicity between natural realgar and artificially optimized realgar
Source: Front Pharmacol. 2024 Oct 28;15:1476139. doi: 10.3389/fphar.2024.1476139 (PMC11550961; doi:10.3389/fphar.2024.1476139)
Supplement: Supplementary file 1 [file DataSheet2.zip › Electron Scans/xxy11-24/XH-22quant.csv]

Beam Condition [ AccV: 20.0kV / BC: 20.1nA / Beam Size: MIN / SC: 14.5nA ]
Correction : [ ZAF4 ]
	Data	As La	Si Ka	Fe Ka	Na Ka	S Ka	Zn Ka	Al Ka	Pb Ma	Ti Ka	Mg Ka	Ca Ka	Total
		Mass%	Mass%	Mass%	Mass%	Mass%	Mass%	Mass%	Mass%	Mass%	Mass%	Mass%	Mass%
1	Posit...	63.251	0.002	0.000	0.000	29.087	0.000	0.000	0.022	0.016	0.000	0.009	92.388
2	Posit...	62.922	0.000	0.000	0.000	29.642	0.001	0.000	0.059	0.000	0.000	0.005	92.630
3	Posit...	63.442	0.000	0.024	0.006	29.421	0.011	0.000	0.044	0.000	0.000	0.000	92.948
4	Posit...	65.052	0.002	0.008	0.000	29.064	0.000	0.040	0.065	0.013	0.000	0.003	94.246
5	Posit...	64.643	0.000	0.002	0.015	29.889	0.000	0.007	0.155	0.001	0.000	0.000	94.712
6	Posit...	66.381	0.008	0.000	0.000	29.752	0.000	0.000	0.086	0.000	0.000	0.015	96.241
7	Posit...	65.007	0.008	0.000	0.000	29.356	0.019	0.000	0.069	0.012	0.000	0.000	94.471
	Average	64.385	0.003	0.005	0.003	29.459	0.004	0.007	0.071	0.006	0.000	0.004	93.948
	Max	66.381	0.008	0.024	0.015	29.889	0.019	0.040	0.155	0.016	0.000	0.015	96.241
	Min	62.922	0.000	0.000	0.000	29.064	0.000	0.000	0.022	0.000	0.000	0.000	92.388
	SD	1.238	0.004	0.009	0.006	0.319	0.007	0.015	0.042	0.007	0.000	0.005	1.275
	RSD	1.923	128.517	184.994	191.511	1.082	168.166	223.044	58.551	120.927	0.000	121.156	1.357
	Data	As La	Si Ka	Fe Ka	Na Ka	S Ka	Zn Ka	Al Ka	Pb Ma	Ti Ka	Mg Ka	Ca Ka	Total
		At%	At%	At%	At%	At%	At%	At%	At%	At%	At%	At%	At%
1	Posit...	48.180	0.004	0.000	0.000	51.778	0.000	0.000	0.006	0.019	0.000	0.012	100.000
2	Posit...	47.587	0.000	0.000	0.000	52.388	0.001	0.000	0.016	0.000	0.000	0.007	100.000
3	Posit...	47.962	0.000	0.024	0.014	51.978	0.009	0.000	0.012	0.000	0.000	0.000	100.000
4	Posit...	48.856	0.003	0.008	0.000	51.012	0.000	0.084	0.018	0.015	0.000	0.005	100.000
5	Posit...	48.020	0.000	0.002	0.035	51.886	0.000	0.014	0.042	0.001	0.000	0.000	100.000
6	Posit...	48.814	0.015	0.000	0.000	51.128	0.000	0.000	0.023	0.000	0.000	0.020	100.000
7	Posit...	48.622	0.016	0.000	0.000	51.312	0.016	0.000	0.019	0.014	0.000	0.000	100.000
	Average	48.292	0.005	0.005	0.007	51.641	0.004	0.014	0.019	0.007	0.000	0.006
	Max	48.856	0.016	0.024	0.035	52.388	0.016	0.084	0.042	0.019	0.000	0.020
	Min	47.587	0.000	0.000	0.000	51.012	0.000	0.000	0.006	0.000	0.000	0.000
	SD	0.482	0.007	0.009	0.014	0.503	0.006	0.031	0.011	0.009	0.000	0.008
	RSD	0.998	127.976	185.455	190.859	0.974	167.810	223.396	57.790	121.240	0.000	120.012
