# Supplementary material for: Characterization and comparation of toxicity between natural realgar and artificially optimized realgar
Source: Front Pharmacol. 2024 Oct 28;15:1476139. doi: 10.3389/fphar.2024.1476139 (PMC11550961; doi:10.3389/fphar.2024.1476139)
Supplement: Supplementary file 1 [file DataSheet2.zip › Electron Scans/xxy11-24/XH-21-1quant.csv]

Beam Condition [ AccV: 20.0kV / BC: 20.1nA / Beam Size: MIN / SC: 14.5nA ]
Correction : [ ZAF4 ]
	Data	As La	Si Ka	Fe Ka	Na Ka	S Ka	Zn Ka	Al Ka	Pb Ma	Ti Ka	Mg Ka	Ca Ka	Total
		Mass%	Mass%	Mass%	Mass%	Mass%	Mass%	Mass%	Mass%	Mass%	Mass%	Mass%	Mass%
1	Posit...	62.384	0.000	0.000	0.000	32.018	0.000	0.000	0.132	0.000	0.000	0.004	94.538
2	Posit...	63.983	0.000	0.000	0.000	31.840	0.000	0.000	0.008	0.000	0.000	0.000	95.831
3	Posit...	60.635	0.022	0.000	0.000	31.042	0.010	0.000	0.153	0.004	0.000	0.003	91.869
4	Posit...	63.572	0.011	0.021	0.000	31.409	0.000	0.000	0.107	0.000	0.000	0.000	95.121
5	Posit...	64.132	0.006	0.015	0.007	31.260	0.023	0.000	0.125	0.016	0.000	0.001	95.585
6	Posit...	62.243	0.006	0.000	0.000	31.475	0.000	0.000	0.150	0.006	0.000	0.000	93.880
7	Posit...	61.732	0.012	0.000	0.011	31.142	0.016	0.000	0.031	0.001	0.000	0.000	92.946
	Average	62.669	0.008	0.005	0.003	31.455	0.007	0.000	0.101	0.004	0.000	0.001	94.253
	Max	64.132	0.022	0.021	0.011	32.018	0.023	0.000	0.153	0.016	0.000	0.004	95.831
	Min	60.635	0.000	0.000	0.000	31.042	0.000	0.000	0.008	0.000	0.000	0.000	91.869
	SD	1.289	0.008	0.009	0.005	0.359	0.010	0.000	0.058	0.006	0.000	0.002	1.343
	RSD	2.056	92.060	174.731	175.959	1.142	135.473	0.000	57.750	146.506	0.000	158.978	1.425
	Data	As La	Si Ka	Fe Ka	Na Ka	S Ka	Zn Ka	Al Ka	Pb Ma	Ti Ka	Mg Ka	Ca Ka	Total
		At%	At%	At%	At%	At%	At%	At%	At%	At%	At%	At%	At%
1	Posit...	45.448	0.000	0.000	0.000	54.511	0.000	0.000	0.035	0.000	0.000	0.006	100.000
2	Posit...	46.233	0.000	0.000	0.000	53.765	0.000	0.000	0.002	0.000	0.000	0.000	100.000
3	Posit...	45.483	0.043	0.000	0.000	54.414	0.009	0.000	0.042	0.005	0.000	0.004	100.000
4	Posit...	46.380	0.022	0.021	0.000	53.549	0.000	0.000	0.028	0.000	0.000	0.000	100.000
5	Posit...	46.695	0.013	0.014	0.017	53.190	0.019	0.000	0.033	0.018	0.000	0.001	100.000
6	Posit...	45.808	0.012	0.000	0.000	54.133	0.000	0.000	0.040	0.007	0.000	0.000	100.000
7	Posit...	45.860	0.024	0.000	0.026	54.066	0.014	0.000	0.008	0.002	0.000	0.000	100.000
	Average	45.987	0.016	0.005	0.006	53.947	0.006	0.000	0.027	0.005	0.000	0.002
	Max	46.695	0.043	0.021	0.026	54.511	0.019	0.000	0.042	0.018	0.000	0.006
	Min	45.448	0.000	0.000	0.000	53.190	0.000	0.000	0.002	0.000	0.000	0.000
	SD	0.467	0.015	0.009	0.011	0.474	0.008	0.000	0.016	0.007	0.000	0.003
	RSD	1.016	93.036	174.772	176.436	0.879	134.735	0.000	58.000	145.416	0.000	158.594
