# Supplementary material for: Characterization and comparation of toxicity between natural realgar and artificially optimized realgar
Source: Front Pharmacol. 2024 Oct 28;15:1476139. doi: 10.3389/fphar.2024.1476139 (PMC11550961; doi:10.3389/fphar.2024.1476139)
Supplement: Supplementary file 1 [file DataSheet2.zip › Electron Scans/xxy11-24/XH-17quant.csv]

Beam Condition [ AccV: 20.0kV / BC: 19.8nA / Beam Size: MIN / SC: 14.5nA ]
Correction : [ ZAF4 ]
	Data	As La	Si Ka	Fe Ka	Na Ka	S Ka	Zn Ka	Al Ka	Pb Ma	Ti Ka	Mg Ka	Ca Ka	Total
		Mass%	Mass%	Mass%	Mass%	Mass%	Mass%	Mass%	Mass%	Mass%	Mass%	Mass%	Mass%
1	Posit...	63.740	0.000	0.006	0.000	31.221	0.024	0.000	0.117	0.000	0.000	0.009	95.116
2	Posit...	62.065	0.017	0.006	0.000	31.091	0.009	0.000	0.033	0.005	0.000	0.009	93.236
3	Posit...	63.488	0.013	0.000	0.000	30.922	0.002	0.000	0.110	0.000	0.000	0.014	94.549
4	Posit...	64.273	0.014	0.000	0.000	31.658	0.000	0.000	0.033	0.014	0.000	0.010	96.001
5	Posit...	63.215	0.000	0.007	0.000	31.293	0.000	0.000	0.093	0.006	0.000	0.008	94.623
6	Posit...	68.285	0.000	0.019	0.000	24.691	0.000	0.000	0.099	0.013	0.000	0.016	93.123
7	Posit...	63.263	0.020	0.006	0.000	31.391	0.018	0.000	0.080	0.000	0.000	0.013	94.791
	Average	64.047	0.009	0.006	0.000	30.324	0.007	0.000	0.081	0.005	0.000	0.011	94.491
	Max	68.285	0.020	0.019	0.000	31.658	0.024	0.000	0.117	0.014	0.000	0.016	96.001
	Min	62.065	0.000	0.000	0.000	24.691	0.000	0.000	0.033	0.000	0.000	0.008	93.123
	SD	1.986	0.009	0.006	0.000	2.495	0.010	0.000	0.035	0.006	0.000	0.003	0.943
	RSD	3.100	97.342	99.393	0.000	8.227	130.695	0.000	43.077	110.548	0.000	25.923	0.998
	Data	As La	Si Ka	Fe Ka	Na Ka	S Ka	Zn Ka	Al Ka	Pb Ma	Ti Ka	Mg Ka	Ca Ka	Total
		At%	At%	At%	At%	At%	At%	At%	At%	At%	At%	At%	At%
1	Posit...	46.595	0.000	0.006	0.000	53.336	0.020	0.000	0.031	0.000	0.000	0.013	100.000
2	Posit...	46.034	0.034	0.006	0.000	53.890	0.008	0.000	0.009	0.006	0.000	0.013	100.000
3	Posit...	46.734	0.025	0.000	0.000	53.192	0.002	0.000	0.029	0.000	0.000	0.019	100.000
4	Posit...	46.459	0.027	0.000	0.000	53.477	0.000	0.000	0.009	0.015	0.000	0.013	100.000
5	Posit...	46.341	0.000	0.007	0.000	53.609	0.000	0.000	0.025	0.007	0.000	0.012	100.000
6	Posit...	54.152	0.000	0.020	0.000	45.758	0.000	0.000	0.028	0.017	0.000	0.024	100.000
7	Posit...	46.258	0.040	0.006	0.000	53.641	0.015	0.000	0.021	0.000	0.000	0.018	100.000
	Average	47.510	0.018	0.006	0.000	52.415	0.006	0.000	0.022	0.006	0.000	0.016
	Max	54.152	0.040	0.020	0.000	53.890	0.020	0.000	0.031	0.017	0.000	0.024
	Min	46.034	0.000	0.000	0.000	45.758	0.000	0.000	0.009	0.000	0.000	0.012
	SD	2.938	0.018	0.007	0.000	2.944	0.008	0.000	0.009	0.007	0.000	0.005
	RSD	6.183	97.399	103.840	0.000	5.616	130.364	0.000	43.550	111.566	0.000	28.849
