# Supplementary material for: Characterization and comparation of toxicity between natural realgar and artificially optimized realgar
Source: Front Pharmacol. 2024 Oct 28;15:1476139. doi: 10.3389/fphar.2024.1476139 (PMC11550961; doi:10.3389/fphar.2024.1476139)
Supplement: Supplementary file 1 [file DataSheet2.zip › Electron Scans/xxy11-24/XH-16quant.csv]

Beam Condition [ AccV: 20.0kV / BC: 19.8nA / Beam Size: MIN / SC: 14.5nA ]
Correction : [ ZAF4 ]
	Data	As La	Si Ka	Fe Ka	Na Ka	S Ka	Zn Ka	Al Ka	Pb Ma	Ti Ka	Mg Ka	Ca Ka	Total
		Mass%	Mass%	Mass%	Mass%	Mass%	Mass%	Mass%	Mass%	Mass%	Mass%	Mass%	Mass%
1	Posit...	61.696	0.001	0.000	0.000	33.477	0.015	0.000	0.171	0.000	0.000	0.015	95.375
2	Posit...	63.919	0.003	0.000	0.000	33.788	0.004	0.000	0.040	0.000	0.000	0.008	97.761
3	Posit...	65.379	0.007	0.000	0.000	33.952	0.008	0.000	0.059	0.000	0.000	0.003	99.410
4	Posit...	65.211	0.000	0.000	0.000	34.023	0.000	0.000	0.058	0.017	0.000	0.009	99.318
5	Posit...	62.230	0.000	0.000	0.000	33.510	0.010	0.000	0.024	0.000	0.000	0.024	95.798
6	Posit...	60.921	0.000	0.000	0.000	33.537	0.002	0.000	0.105	0.010	0.000	0.020	94.596
7	Posit...	58.872	0.031	0.000	0.000	32.362	0.020	0.000	0.068	0.010	0.000	0.017	91.379
	Average	62.604	0.006	0.000	0.000	33.522	0.008	0.000	0.075	0.005	0.000	0.014	96.234
	Max	65.379	0.031	0.000	0.000	34.023	0.020	0.000	0.171	0.017	0.000	0.024	99.410
	Min	58.872	0.000	0.000	0.000	32.362	0.000	0.000	0.024	0.000	0.000	0.003	91.379
	SD	2.379	0.011	0.000	0.000	0.556	0.007	0.000	0.049	0.007	0.000	0.007	2.649
	RSD	3.800	186.708	0.000	0.000	1.659	86.914	0.000	65.863	131.815	0.000	53.134	2.752
	Data	As La	Si Ka	Fe Ka	Na Ka	S Ka	Zn Ka	Al Ka	Pb Ma	Ti Ka	Mg Ka	Ca Ka	Total
		At%	At%	At%	At%	At%	At%	At%	At%	At%	At%	At%	At%
1	Posit...	44.056	0.003	0.000	0.000	55.865	0.012	0.000	0.044	0.000	0.000	0.020	100.000
2	Posit...	44.723	0.005	0.000	0.000	55.248	0.003	0.000	0.010	0.000	0.000	0.011	100.000
3	Posit...	45.158	0.013	0.000	0.000	54.803	0.007	0.000	0.015	0.000	0.000	0.004	100.000
4	Posit...	45.040	0.000	0.000	0.000	54.916	0.000	0.000	0.015	0.018	0.000	0.011	100.000
5	Posit...	44.258	0.000	0.000	0.000	55.696	0.008	0.000	0.006	0.000	0.000	0.032	100.000
6	Posit...	43.706	0.000	0.000	0.000	56.227	0.001	0.000	0.027	0.011	0.000	0.027	100.000
7	Posit...	43.714	0.061	0.000	0.000	56.155	0.017	0.000	0.018	0.012	0.000	0.023	100.000
	Average	44.379	0.012	0.000	0.000	55.559	0.007	0.000	0.019	0.006	0.000	0.018
	Max	45.158	0.061	0.000	0.000	56.227	0.017	0.000	0.044	0.018	0.000	0.032
	Min	43.706	0.000	0.000	0.000	54.803	0.000	0.000	0.006	0.000	0.000	0.004
	SD	0.602	0.022	0.000	0.000	0.577	0.006	0.000	0.013	0.008	0.000	0.010
	RSD	1.357	189.993	0.000	0.000	1.038	88.920	0.000	66.502	130.411	0.000	53.968
