# Supplementary material for: Characterization and comparation of toxicity between natural realgar and artificially optimized realgar
Source: Front Pharmacol. 2024 Oct 28;15:1476139. doi: 10.3389/fphar.2024.1476139 (PMC11550961; doi:10.3389/fphar.2024.1476139)
Supplement: Supplementary file 1 [file DataSheet2.zip › Electron Scans/xxy11-24/XH-24-1-1quant.csv]

Beam Condition [ AccV: 20.0kV / BC: 20.1nA / Beam Size: MIN / SC: 14.5nA ]
Correction : [ ZAF4 ]
	Data	As La	Si Ka	Fe Ka	Na Ka	S Ka	Zn Ka	Al Ka	Pb Ma	Ti Ka	Mg Ka	Ca Ka	Total
		Mass%	Mass%	Mass%	Mass%	Mass%	Mass%	Mass%	Mass%	Mass%	Mass%	Mass%	Mass%
1	Posit...	60.151	0.097	0.423	0.000	29.135	0.000	0.107	0.116	0.013	0.000	0.297	90.338
2	Posit...	62.517	0.120	0.093	0.003	27.546	0.002	0.056	0.065	0.001	0.000	0.508	90.910
3	Posit...	64.088	0.069	0.080	0.000	28.134	0.000	0.015	0.097	0.013	0.000	0.395	92.892
4	Posit...	56.902	0.384	0.074	0.002	28.055	0.000	0.166	0.000	0.000	0.000	0.485	86.069
5	Posit...	63.355	0.048	0.088	0.000	30.191	0.000	0.019	0.077	0.005	0.000	0.582	94.365
6	Posit...	63.852	0.129	0.092	0.001	29.788	0.000	0.034	0.074	0.000	0.000	0.421	94.391
7	Posit...	63.234	0.140	0.110	0.000	29.047	0.009	0.058	0.084	0.000	0.000	0.643	93.325
	Average	62.014	0.141	0.137	0.001	28.842	0.002	0.065	0.073	0.005	0.000	0.476	91.756
	Max	64.088	0.384	0.423	0.003	30.191	0.009	0.166	0.116	0.013	0.000	0.643	94.391
	Min	56.902	0.048	0.074	0.000	27.546	0.000	0.015	0.000	0.000	0.000	0.297	86.069
	SD	2.608	0.112	0.127	0.001	0.970	0.003	0.054	0.036	0.006	0.000	0.117	2.740
	RSD	4.206	79.672	92.470	136.123	3.362	213.564	83.423	49.521	130.445	0.000	24.558	2.987
	Data	As La	Si Ka	Fe Ka	Na Ka	S Ka	Zn Ka	Al Ka	Pb Ma	Ti Ka	Mg Ka	Ca Ka	Total
		At%	At%	At%	At%	At%	At%	At%	At%	At%	At%	At%	At%
1	Posit...	46.278	0.198	0.437	0.000	52.383	0.000	0.229	0.032	0.016	0.000	0.426	100.000
2	Posit...	48.661	0.249	0.097	0.006	50.105	0.002	0.121	0.018	0.001	0.000	0.739	100.000
3	Posit...	48.936	0.140	0.082	0.000	50.203	0.000	0.033	0.027	0.015	0.000	0.564	100.000
4	Posit...	45.535	0.821	0.079	0.005	52.465	0.000	0.368	0.000	0.000	0.000	0.726	100.000
5	Posit...	46.815	0.095	0.087	0.000	52.134	0.000	0.039	0.021	0.006	0.000	0.804	100.000
6	Posit...	47.353	0.255	0.092	0.002	51.624	0.000	0.070	0.020	0.000	0.000	0.584	100.000
7	Posit...	47.530	0.282	0.111	0.000	51.022	0.008	0.121	0.023	0.000	0.000	0.903	100.000
	Average	47.301	0.291	0.141	0.002	51.420	0.001	0.140	0.020	0.006	0.000	0.678
	Max	48.936	0.821	0.437	0.006	52.465	0.008	0.368	0.032	0.016	0.000	0.903
	Min	45.535	0.095	0.079	0.000	50.105	0.000	0.033	0.000	0.000	0.000	0.426
	SD	1.223	0.243	0.131	0.003	0.995	0.003	0.121	0.010	0.007	0.000	0.162
	RSD	2.586	83.355	93.238	137.127	1.935	212.291	86.274	49.933	131.062	0.000	23.913
