# Supplementary material for: Characterization and comparation of toxicity between natural realgar and artificially optimized realgar
Source: Front Pharmacol. 2024 Oct 28;15:1476139. doi: 10.3389/fphar.2024.1476139 (PMC11550961; doi:10.3389/fphar.2024.1476139)
Supplement: Supplementary file 1 [file DataSheet2.zip › Electron Scans/xxy11-24/XH-10-2-1quant.csv]

Beam Condition [ AccV: 20.0kV / BC: 19.8nA / Beam Size: MIN / SC: 14.5nA ]
Correction : [ ZAF4 ]
	Data	As La	Si Ka	Fe Ka	Na Ka	S Ka	Zn Ka	Al Ka	Pb Ma	Ti Ka	Mg Ka	Ca Ka	Total
		Mass%	Mass%	Mass%	Mass%	Mass%	Mass%	Mass%	Mass%	Mass%	Mass%	Mass%	Mass%
1	Posit...	56.549	0.002	0.000	0.000	30.046	0.023	0.000	0.035	0.000	0.000	0.000	86.655
2	Posit...	60.732	0.007	0.000	0.000	30.347	0.028	0.000	0.085	0.000	0.000	0.004	91.202
3	Posit...	60.940	0.000	0.000	0.000	30.579	0.002	0.000	0.094	0.000	0.000	0.000	91.614
4	Posit...	60.539	0.000	0.000	0.000	30.420	0.012	0.000	0.114	0.000	0.000	0.010	91.095
5	Posit...	60.481	0.013	0.000	0.000	30.321	0.009	0.000	0.169	0.000	0.000	0.002	90.995
6	Posit...	60.578	0.013	0.000	0.000	30.134	0.009	0.000	0.058	0.000	0.000	0.012	90.804
7	Posit...	60.174	0.021	0.000	0.000	30.526	0.021	0.000	0.076	0.011	0.000	0.013	90.841
	Average	59.999	0.008	0.000	0.000	30.339	0.015	0.000	0.090	0.002	0.000	0.006	90.458
	Max	60.940	0.021	0.000	0.000	30.579	0.028	0.000	0.169	0.011	0.000	0.013	91.614
	Min	56.549	0.000	0.000	0.000	30.046	0.002	0.000	0.035	0.000	0.000	0.000	86.655
	SD	1.539	0.008	0.000	0.000	0.195	0.009	0.000	0.043	0.004	0.000	0.005	1.573
	RSD	2.565	99.426	0.000	0.000	0.642	61.353	0.000	47.885	264.575	0.000	95.766	1.738
	Data	As La	Si Ka	Fe Ka	Na Ka	S Ka	Zn Ka	Al Ka	Pb Ma	Ti Ka	Mg Ka	Ca Ka	Total
		At%	At%	At%	At%	At%	At%	At%	At%	At%	At%	At%	At%
1	Posit...	44.593	0.005	0.000	0.000	55.371	0.021	0.000	0.010	0.000	0.000	0.000	100.000
2	Posit...	46.100	0.014	0.000	0.000	53.833	0.024	0.000	0.023	0.000	0.000	0.005	100.000
3	Posit...	46.014	0.000	0.000	0.000	53.958	0.002	0.000	0.026	0.000	0.000	0.000	100.000
4	Posit...	45.967	0.000	0.000	0.000	53.978	0.010	0.000	0.031	0.000	0.000	0.014	100.000
5	Posit...	46.011	0.025	0.000	0.000	53.906	0.008	0.000	0.046	0.000	0.000	0.003	100.000
6	Posit...	46.213	0.026	0.000	0.000	53.721	0.008	0.000	0.016	0.000	0.000	0.017	100.000
7	Posit...	45.704	0.042	0.000	0.000	54.184	0.018	0.000	0.021	0.013	0.000	0.018	100.000
	Average	45.800	0.016	0.000	0.000	54.136	0.013	0.000	0.025	0.002	0.000	0.008
	Max	46.213	0.042	0.000	0.000	55.371	0.024	0.000	0.046	0.013	0.000	0.018
	Min	44.593	0.000	0.000	0.000	53.721	0.002	0.000	0.010	0.000	0.000	0.000
	SD	0.554	0.016	0.000	0.000	0.563	0.008	0.000	0.012	0.005	0.000	0.008
	RSD	1.210	99.117	0.000	0.000	1.040	61.692	0.000	47.528	264.575	0.000	95.805
