# Supplementary material for: Characterization and comparation of toxicity between natural realgar and artificially optimized realgar
Source: Front Pharmacol. 2024 Oct 28;15:1476139. doi: 10.3389/fphar.2024.1476139 (PMC11550961; doi:10.3389/fphar.2024.1476139)
Supplement: Supplementary file 1 [file DataSheet2.zip › Electron Scans/xxy11-24/XH-11quant.csv]

Beam Condition [ AccV: 20.0kV / BC: 19.8nA / Beam Size: MIN / SC: 14.5nA ]
Correction : [ ZAF4 ]
	Data	As La	Si Ka	Fe Ka	Na Ka	S Ka	Zn Ka	Al Ka	Pb Ma	Ti Ka	Mg Ka	Ca Ka	Total
		Mass%	Mass%	Mass%	Mass%	Mass%	Mass%	Mass%	Mass%	Mass%	Mass%	Mass%	Mass%
1	Posit...	67.574	0.030	0.000	0.000	30.342	0.011	0.000	0.130	0.000	0.000	0.007	98.095
2	Posit...	66.645	0.003	0.000	0.000	30.464	0.000	0.053	0.153	0.000	0.000	0.008	97.326
3	Posit...	67.150	0.023	0.000	0.000	32.349	0.003	0.000	0.073	0.000	0.000	0.008	99.606
4	Posit...	66.354	0.023	0.000	0.000	30.665	0.017	0.000	0.126	0.000	0.000	0.016	97.201
5	Posit...	62.760	0.025	0.000	0.000	29.428	0.000	0.000	0.042	0.004	0.000	0.013	92.272
6	Posit...	65.652	0.023	0.000	0.000	30.569	0.000	0.000	0.150	0.000	0.000	0.009	96.402
7	Posit...	66.304	0.008	0.000	0.000	30.545	0.004	0.000	0.102	0.000	0.000	0.011	96.974
	Average	66.063	0.019	0.000	0.000	30.623	0.005	0.008	0.111	0.001	0.000	0.010	96.839
	Max	67.574	0.030	0.000	0.000	32.349	0.017	0.053	0.153	0.004	0.000	0.016	99.606
	Min	62.760	0.003	0.000	0.000	29.428	0.000	0.000	0.042	0.000	0.000	0.007	92.272
	SD	1.582	0.010	0.000	0.000	0.868	0.007	0.020	0.041	0.001	0.000	0.003	2.093
	RSD	2.395	51.673	0.000	0.000	2.835	134.221	264.501	36.965	264.575	0.000	33.139	2.161
	Data	As La	Si Ka	Fe Ka	Na Ka	S Ka	Zn Ka	Al Ka	Pb Ma	Ti Ka	Mg Ka	Ca Ka	Total
		At%	At%	At%	At%	At%	At%	At%	At%	At%	At%	At%	At%
1	Posit...	48.742	0.058	0.000	0.000	51.147	0.009	0.000	0.034	0.000	0.000	0.009	100.000
2	Posit...	48.272	0.005	0.000	0.000	51.565	0.000	0.107	0.040	0.000	0.000	0.011	100.000
3	Posit...	47.006	0.043	0.000	0.000	52.920	0.002	0.000	0.019	0.000	0.000	0.010	100.000
4	Posit...	48.022	0.045	0.000	0.000	51.864	0.014	0.000	0.033	0.000	0.000	0.022	100.000
5	Posit...	47.675	0.050	0.000	0.000	52.241	0.000	0.000	0.012	0.005	0.000	0.018	100.000
6	Posit...	47.844	0.044	0.000	0.000	52.060	0.000	0.000	0.039	0.000	0.000	0.012	100.000
7	Posit...	48.127	0.015	0.000	0.000	51.813	0.003	0.000	0.027	0.000	0.000	0.015	100.000
	Average	47.956	0.037	0.000	0.000	51.944	0.004	0.015	0.029	0.001	0.000	0.014
	Max	48.742	0.058	0.000	0.000	52.920	0.014	0.107	0.040	0.005	0.000	0.022
	Min	47.006	0.005	0.000	0.000	51.147	0.000	0.000	0.012	0.000	0.000	0.009
	SD	0.539	0.019	0.000	0.000	0.556	0.005	0.040	0.011	0.002	0.000	0.005
	RSD	1.125	51.835	0.000	0.000	1.071	134.681	264.501	36.881	264.575	0.000	34.075
