# Supplementary material for: Characterization and comparation of toxicity between natural realgar and artificially optimized realgar
Source: Front Pharmacol. 2024 Oct 28;15:1476139. doi: 10.3389/fphar.2024.1476139 (PMC11550961; doi:10.3389/fphar.2024.1476139)
Supplement: Supplementary file 1 [file DataSheet2.zip › Electron Scans/xxy11-24/XH-15-2quant.csv]

Beam Condition [ AccV: 20.0kV / BC: 19.8nA / Beam Size: MIN / SC: 14.5nA ]
Correction : [ ZAF4 ]
	Data	As La	Si Ka	Fe Ka	Na Ka	S Ka	Zn Ka	Al Ka	Pb Ma	Ti Ka	Mg Ka	Ca Ka	Total
		Mass%	Mass%	Mass%	Mass%	Mass%	Mass%	Mass%	Mass%	Mass%	Mass%	Mass%	Mass%
1	Posit...	61.328	0.003	0.000	0.000	30.149	0.010	0.000	0.111	0.006	0.000	0.019	91.627
2	Posit...	58.226	0.034	0.000	0.000	29.234	0.023	0.000	0.100	0.015	0.000	0.054	87.686
3	Posit...	59.036	0.018	0.000	0.000	31.363	0.000	0.000	0.084	0.000	0.000	0.014	90.515
4	Posit...	48.788	0.014	0.000	0.000	20.864	0.000	0.000	0.012	0.000	0.000	0.019	69.697
5	Posit...	60.132	0.000	0.000	0.000	32.274	0.000	0.000	0.080	0.000	0.000	0.033	92.519
6	Posit...	62.356	0.011	0.000	0.000	33.083	0.006	0.000	0.162	0.004	0.000	0.022	95.644
7	Posit...	63.293	0.014	0.000	0.000	34.242	0.003	0.000	0.106	0.008	0.000	0.026	97.693
	Average	59.023	0.013	0.000	0.000	30.173	0.006	0.000	0.094	0.005	0.000	0.027	89.340
	Max	63.293	0.034	0.000	0.000	34.242	0.023	0.000	0.162	0.015	0.000	0.054	97.693
	Min	48.788	0.000	0.000	0.000	20.864	0.000	0.000	0.012	0.000	0.000	0.014	69.697
	SD	4.852	0.011	0.000	0.000	4.442	0.008	0.000	0.045	0.006	0.000	0.013	8.576
	RSD	8.221	81.865	0.000	0.000	14.723	139.558	0.000	47.906	120.219	0.000	49.988	9.599
	Data	As La	Si Ka	Fe Ka	Na Ka	S Ka	Zn Ka	Al Ka	Pb Ma	Ti Ka	Mg Ka	Ca Ka	Total
		At%	At%	At%	At%	At%	At%	At%	At%	At%	At%	At%	At%
1	Posit...	46.499	0.007	0.000	0.000	53.421	0.009	0.000	0.030	0.007	0.000	0.027	100.000
2	Posit...	45.912	0.071	0.000	0.000	53.869	0.020	0.000	0.029	0.019	0.000	0.080	100.000
3	Posit...	44.577	0.036	0.000	0.000	55.344	0.000	0.000	0.023	0.000	0.000	0.020	100.000
4	Posit...	49.977	0.037	0.000	0.000	49.946	0.000	0.000	0.004	0.000	0.000	0.036	100.000
5	Posit...	44.331	0.000	0.000	0.000	55.603	0.000	0.000	0.021	0.000	0.000	0.045	100.000
6	Posit...	44.600	0.020	0.000	0.000	55.298	0.005	0.000	0.042	0.005	0.000	0.030	100.000
7	Posit...	44.120	0.027	0.000	0.000	55.781	0.002	0.000	0.027	0.009	0.000	0.034	100.000
	Average	45.717	0.028	0.000	0.000	54.180	0.005	0.000	0.025	0.006	0.000	0.039
	Max	49.977	0.071	0.000	0.000	55.781	0.020	0.000	0.042	0.019	0.000	0.080
	Min	44.120	0.000	0.000	0.000	49.946	0.000	0.000	0.004	0.000	0.000	0.020
	SD	2.074	0.023	0.000	0.000	2.073	0.008	0.000	0.011	0.007	0.000	0.020
	RSD	4.537	82.565	0.000	0.000	3.827	143.702	0.000	44.874	124.259	0.000	50.398
