# Supplementary material for: Characterization and comparation of toxicity between natural realgar and artificially optimized realgar
Source: Front Pharmacol. 2024 Oct 28;15:1476139. doi: 10.3389/fphar.2024.1476139 (PMC11550961; doi:10.3389/fphar.2024.1476139)
Supplement: Supplementary file 1 [file DataSheet2.zip › Electron Scans/xxy1-10/XH-5quant.csv]

Beam Condition [ AccV: 20.0kV / BC: 19.8nA / Beam Size: MIN / SC: 14.5nA ]
Correction : [ ZAF3 ]
	Data	As2O3	SiO2	FeO	Na2O	SO3	ZnO	Al2O3	PbO	TiO2	MgO	CaO	Total
		Mass%	Mass%	Mass%	Mass%	Mass%	Mass%	Mass%	Mass%	Mass%	Mass%	Mass%	Mass%
1	Posit...	87.088	0.000	0.000	0.000	90.778	0.000	0.000	0.091	0.000	0.000	0.029	177.985
2	Posit...	76.303	0.049	0.000	0.000	79.964	0.000	0.000	0.082	0.000	0.000	0.004	156.402
3	Posit...	87.625	0.014	0.000	0.000	90.898	0.000	0.000	0.067	0.016	0.000	0.007	178.627
4	Posit...	89.282	0.035	0.000	0.000	92.063	0.011	0.000	0.080	0.019	0.000	0.046	181.535
5	Posit...	76.635	0.022	0.000	0.000	82.625	0.016	0.000	0.102	0.026	0.000	0.020	159.447
6	Posit...	90.762	0.000	0.000	0.000	90.943	0.009	0.000	0.077	0.010	0.000	0.040	181.840
7	Posit...	88.371	0.050	0.000	0.000	89.751	0.023	0.000	0.076	0.027	0.000	0.034	178.332
	Average	85.152	0.024	0.000	0.000	88.146	0.008	0.000	0.082	0.014	0.000	0.026	173.453
	Max	90.762	0.050	0.000	0.000	92.063	0.023	0.000	0.102	0.027	0.000	0.046	181.840
	Min	76.303	0.000	0.000	0.000	79.964	0.000	0.000	0.067	0.000	0.000	0.004	156.402
	SD	6.050	0.021	0.000	0.000	4.790	0.009	0.000	0.011	0.011	0.000	0.016	9.955
	RSD	7.104	87.293	0.000	0.000	5.434	107.710	0.000	13.875	79.670	0.000	62.287	5.739
	Data	As2O3	SiO2	FeO	Na2O	SO3	ZnO	Al2O3	PbO	TiO2	MgO	CaO	Total
		Mol%	Mol%	Mol%	Mol%	Mol%	Mol%	Mol%	Mol%	Mol%	Mol%	Mol%	Mol%
1	Posit...	27.948	0.000	0.000	0.000	71.994	0.000	0.000	0.026	0.000	0.000	0.032	100.000
2	Posit...	27.831	0.059	0.000	0.000	72.078	0.000	0.000	0.026	0.000	0.000	0.005	100.000
3	Posit...	28.047	0.014	0.000	0.000	71.899	0.000	0.000	0.019	0.013	0.000	0.008	100.000
4	Posit...	28.146	0.037	0.000	0.000	71.721	0.008	0.000	0.022	0.014	0.000	0.052	100.000
5	Posit...	27.257	0.026	0.000	0.000	72.623	0.014	0.000	0.032	0.023	0.000	0.026	100.000
6	Posit...	28.744	0.000	0.000	0.000	71.176	0.007	0.000	0.022	0.008	0.000	0.044	100.000
7	Posit...	28.448	0.053	0.000	0.000	71.400	0.018	0.000	0.022	0.021	0.000	0.038	100.000
	Average	28.060	0.027	0.000	0.000	71.842	0.007	0.000	0.024	0.011	0.000	0.029
	Max	28.744	0.059	0.000	0.000	72.623	0.018	0.000	0.032	0.023	0.000	0.052
	Min	27.257	0.000	0.000	0.000	71.176	0.000	0.000	0.019	0.000	0.000	0.005
	SD	0.472	0.024	0.000	0.000	0.474	0.007	0.000	0.004	0.009	0.000	0.018
	RSD	1.682	88.422	0.000	0.000	0.659	108.348	0.000	18.220	81.622	0.000	59.957
