# Supplementary material for: Characterization and comparation of toxicity between natural realgar and artificially optimized realgar
Source: Front Pharmacol. 2024 Oct 28;15:1476139. doi: 10.3389/fphar.2024.1476139 (PMC11550961; doi:10.3389/fphar.2024.1476139)
Supplement: Supplementary file 1 [file DataSheet2.zip › Electron Scans/xxy1-10/XH-2-1quant.csv]

Beam Condition [ AccV: 20.0kV / BC: 19.8nA / Beam Size: MIN / SC: 14.5nA ]
Correction : [ ZAF3 ]
	Data	As2O3	SiO2	FeO	Na2O	SO3	ZnO	Al2O3	PbO	TiO2	MgO	CaO	Total
		Mass%	Mass%	Mass%	Mass%	Mass%	Mass%	Mass%	Mass%	Mass%	Mass%	Mass%	Mass%
1	Posit...	99.719	0.000	0.000	0.000	96.964	0.003	0.000	0.085	0.013	0.000	0.000	196.784
2	Posit...	98.079	0.000	0.000	0.000	98.285	0.018	0.000	0.097	0.004	0.000	0.000	196.484
3	Posit...	75.166	0.000	0.000	0.000	68.624	0.000	0.000	0.128	0.000	0.000	0.005	143.923
4	Posit...	88.904	0.004	0.000	0.000	69.767	0.000	0.006	0.000	0.000	0.000	0.000	158.681
5	Posit...	99.520	0.047	0.000	0.000	88.385	0.000	0.000	0.100	0.002	0.000	0.012	188.066
6	Posit...	102.128	0.023	0.000	0.000	72.595	0.012	0.000	0.120	0.000	0.000	0.010	174.889
7	Posit...	103.142	0.047	0.000	0.000	73.402	0.000	0.000	0.029	0.008	0.000	0.000	176.627
8	Posit...	102.954	0.040	0.000	0.000	72.135	0.000	0.000	0.178	0.034	0.000	0.000	175.342
9	Posit...	103.355	0.009	0.000	0.000	73.575	0.000	0.000	0.119	0.000	0.000	0.008	177.064
10	Posit...	101.658	0.021	0.000	0.000	72.838	0.000	0.000	0.167	0.000	0.000	0.000	174.684
	Average	97.463	0.019	0.000	0.000	78.657	0.003	0.001	0.102	0.006	0.000	0.004	176.254
	Max	103.355	0.047	0.000	0.000	98.285	0.018	0.006	0.178	0.034	0.000	0.012	196.784
	Min	75.166	0.000	0.000	0.000	68.624	0.000	0.000	0.000	0.000	0.000	0.000	143.923
	SD	8.923	0.020	0.000	0.000	11.359	0.007	0.002	0.055	0.011	0.000	0.005	15.265
	RSD	9.155	102.748	0.000	0.000	14.442	196.170	316.228	53.849	175.184	0.000	135.117	8.661
	Data	As2O3	SiO2	FeO	Na2O	SO3	ZnO	Al2O3	PbO	TiO2	MgO	CaO	Total
		Mol%	Mol%	Mol%	Mol%	Mol%	Mol%	Mol%	Mol%	Mol%	Mol%	Mol%	Mol%
1	Posit...	29.376	0.000	0.000	0.000	70.590	0.002	0.000	0.022	0.010	0.000	0.000	100.000
2	Posit...	28.753	0.000	0.000	0.000	71.205	0.013	0.000	0.025	0.003	0.000	0.000	100.000
3	Posit...	30.694	0.000	0.000	0.000	69.251	0.000	0.000	0.046	0.000	0.000	0.008	100.000
4	Posit...	34.019	0.005	0.000	0.000	65.972	0.000	0.004	0.000	0.000	0.000	0.000	100.000
5	Posit...	31.273	0.048	0.000	0.000	68.636	0.000	0.000	0.028	0.001	0.000	0.014	100.000
6	Posit...	36.244	0.027	0.000	0.000	63.667	0.011	0.000	0.038	0.000	0.000	0.013	100.000
7	Posit...	36.224	0.055	0.000	0.000	63.706	0.000	0.000	0.009	0.007	0.000	0.000	100.000
8	Posit...	36.561	0.047	0.000	0.000	63.306	0.000	0.000	0.056	0.030	0.000	0.000	100.000
9	Posit...	36.222	0.010	0.000	0.000	63.722	0.000	0.000	0.037	0.000	0.000	0.009	100.000
10	Posit...	36.065	0.024	0.000	0.000	63.858	0.000	0.000	0.052	0.000	0.000	0.000	100.000
	Average	33.543	0.022	0.000	0.000	66.391	0.003	0.000	0.031	0.005	0.000	0.004
	Max	36.561	0.055	0.000	0.000	71.205	0.013	0.004	0.056	0.030	0.000	0.014
	Min	28.753	0.000	0.000	0.000	63.306	0.000	0.000	0.000	0.000	0.000	0.000
	SD	3.179	0.022	0.000	0.000	3.195	0.005	0.001	0.018	0.009	0.000	0.006
	RSD	9.476	101.149	0.000	0.000	4.813	194.103	316.228	57.836	183.230	0.000	131.812
