# Supplementary material for: Characterization and comparation of toxicity between natural realgar and artificially optimized realgar
Source: Front Pharmacol. 2024 Oct 28;15:1476139. doi: 10.3389/fphar.2024.1476139 (PMC11550961; doi:10.3389/fphar.2024.1476139)
Supplement: Supplementary file 1 [file DataSheet2.zip › Electron Scans/xxy1-10/XH-8quant.csv]

Beam Condition [ AccV: 20.0kV / BC: 19.7nA / Beam Size: MIN / SC: 14.5nA ]
Correction : [ ZAF4 ]
	Data	As La	Si Ka	Fe Ka	Na Ka	S Ka	Zn Ka	Al Ka	Pb Ma	Ti Ka	Mg Ka	Ca Ka	Total
		Mass%	Mass%	Mass%	Mass%	Mass%	Mass%	Mass%	Mass%	Mass%	Mass%	Mass%	Mass%
1	Posit...	43.511	0.017	0.000	0.000	17.379	0.000	0.006	0.087	0.003	0.000	0.018	61.022
2	Posit...	66.201	0.024	0.000	0.000	33.838	0.002	0.000	0.085	0.000	0.000	0.014	100.164
3	Posit...	66.508	0.000	0.000	0.000	34.196	0.000	0.000	0.071	0.000	0.000	0.009	100.785
4	Posit...	65.424	0.022	0.000	0.000	34.739	0.000	0.000	0.107	0.000	0.000	0.007	100.299
5	Posit...	54.993	0.005	0.000	0.000	27.308	0.015	0.000	0.080	0.008	0.000	0.018	82.427
6	Posit...	64.889	0.000	0.000	0.000	34.259	0.000	0.000	0.044	0.000	0.000	0.009	99.201
7	Posit...	64.787	0.015	0.000	0.000	34.432	0.010	0.000	0.042	0.000	0.000	0.022	99.307
	Average	60.902	0.012	0.000	0.000	30.879	0.004	0.001	0.074	0.002	0.000	0.014	91.886
	Max	66.508	0.024	0.000	0.000	34.739	0.015	0.006	0.107	0.008	0.000	0.022	100.785
	Min	43.511	0.000	0.000	0.000	17.379	0.000	0.000	0.042	0.000	0.000	0.007	61.022
	SD	8.644	0.010	0.000	0.000	6.503	0.006	0.002	0.024	0.003	0.000	0.006	13.985
	RSD	14.194	86.054	0.000	0.000	21.059	158.875	264.575	32.333	195.912	0.000	41.047	15.220
	Data	As La	Si Ka	Fe Ka	Na Ka	S Ka	Zn Ka	Al Ka	Pb Ma	Ti Ka	Mg Ka	Ca Ka	Total
		At%	At%	At%	At%	At%	At%	At%	At%	At%	At%	At%	At%
1	Posit...	51.640	0.054	0.000	0.000	48.202	0.000	0.021	0.038	0.006	0.000	0.040	100.000
2	Posit...	45.530	0.043	0.000	0.000	54.386	0.002	0.000	0.021	0.000	0.000	0.018	100.000
3	Posit...	45.408	0.000	0.000	0.000	54.562	0.000	0.000	0.018	0.000	0.000	0.012	100.000
4	Posit...	44.593	0.039	0.000	0.000	55.333	0.000	0.000	0.026	0.000	0.000	0.008	100.000
5	Posit...	46.245	0.010	0.000	0.000	53.666	0.014	0.000	0.024	0.011	0.000	0.029	100.000
6	Posit...	44.756	0.000	0.000	0.000	55.221	0.000	0.000	0.011	0.000	0.000	0.012	100.000
7	Posit...	44.571	0.027	0.000	0.000	55.356	0.008	0.000	0.010	0.000	0.000	0.028	100.000
	Average	46.106	0.025	0.000	0.000	53.818	0.003	0.003	0.021	0.002	0.000	0.021
	Max	51.640	0.054	0.000	0.000	55.356	0.014	0.021	0.038	0.011	0.000	0.040
	Min	44.571	0.000	0.000	0.000	48.202	0.000	0.000	0.010	0.000	0.000	0.008
	SD	2.514	0.022	0.000	0.000	2.552	0.006	0.008	0.009	0.004	0.000	0.012
	RSD	5.454	87.722	0.000	0.000	4.742	165.899	264.575	44.758	183.436	0.000	55.466
