# Supplementary material for: Characterization and comparation of toxicity between natural realgar and artificially optimized realgar
Source: Front Pharmacol. 2024 Oct 28;15:1476139. doi: 10.3389/fphar.2024.1476139 (PMC11550961; doi:10.3389/fphar.2024.1476139)
Supplement: Supplementary file 1 [file DataSheet2.zip › Electron Scans/xxy1-10/XH-9quant.csv]

Beam Condition [ AccV: 20.0kV / BC: 19.7nA / Beam Size: MIN / SC: 14.5nA ]
Correction : [ ZAF4 ]
	Data	As La	Si Ka	Fe Ka	Na Ka	S Ka	Zn Ka	Al Ka	Pb Ma	Ti Ka	Mg Ka	Ca Ka	Total
		Mass%	Mass%	Mass%	Mass%	Mass%	Mass%	Mass%	Mass%	Mass%	Mass%	Mass%	Mass%
1	Posit...	59.419	0.029	0.000	0.000	35.609	0.007	0.000	0.076	0.022	0.000	0.013	95.175
2	Posit...	48.879	0.011	0.000	0.000	19.144	0.000	0.000	0.018	0.000	0.000	0.000	68.052
3	Posit...	60.895	0.004	0.000	0.000	35.403	0.000	0.000	0.145	0.000	0.000	0.005	96.452
4	Posit...	60.395	0.000	0.000	0.000	35.049	0.000	0.000	0.065	0.000	0.000	0.003	95.512
5	Posit...	61.373	0.017	0.000	0.000	35.864	0.000	0.000	0.109	0.000	0.000	0.000	97.362
6	Posit...	62.190	0.003	0.000	0.000	35.853	0.019	0.000	0.105	0.000	0.000	0.003	98.172
7	Posit...	62.743	0.010	0.000	0.000	35.625	0.012	0.000	0.135	0.004	0.000	0.021	98.550
	Average	59.413	0.010	0.000	0.000	33.221	0.005	0.000	0.093	0.004	0.000	0.007	92.753
	Max	62.743	0.029	0.000	0.000	35.864	0.019	0.000	0.145	0.022	0.000	0.021	98.550
	Min	48.879	0.000	0.000	0.000	19.144	0.000	0.000	0.018	0.000	0.000	0.000	68.052
	SD	4.774	0.010	0.000	0.000	6.214	0.008	0.000	0.044	0.008	0.000	0.008	10.153
	RSD	8.036	95.171	0.000	0.000	18.704	141.333	0.000	47.281	218.541	0.000	119.039	10.946
	Data	As La	Si Ka	Fe Ka	Na Ka	S Ka	Zn Ka	Al Ka	Pb Ma	Ti Ka	Mg Ka	Ca Ka	Total
		At%	At%	At%	At%	At%	At%	At%	At%	At%	At%	At%	At%
1	Posit...	41.608	0.054	0.000	0.000	58.272	0.005	0.000	0.019	0.024	0.000	0.018	100.000
2	Posit...	52.192	0.032	0.000	0.000	47.770	0.000	0.000	0.007	0.000	0.000	0.000	100.000
3	Posit...	42.376	0.008	0.000	0.000	57.573	0.000	0.000	0.037	0.000	0.000	0.007	100.000
4	Posit...	42.432	0.000	0.000	0.000	57.547	0.000	0.000	0.016	0.000	0.000	0.004	100.000
5	Posit...	42.248	0.031	0.000	0.000	57.694	0.000	0.000	0.027	0.000	0.000	0.000	100.000
6	Posit...	42.582	0.005	0.000	0.000	57.369	0.015	0.000	0.026	0.000	0.000	0.004	100.000
7	Posit...	42.937	0.018	0.000	0.000	56.971	0.010	0.000	0.033	0.005	0.000	0.027	100.000
	Average	43.768	0.021	0.000	0.000	56.171	0.004	0.000	0.024	0.004	0.000	0.008
	Max	52.192	0.054	0.000	0.000	58.272	0.015	0.000	0.037	0.024	0.000	0.027
	Min	41.608	0.000	0.000	0.000	47.770	0.000	0.000	0.007	0.000	0.000	0.000
	SD	3.736	0.019	0.000	0.000	3.725	0.006	0.000	0.010	0.009	0.000	0.010
	RSD	8.537	91.412	0.000	0.000	6.631	140.859	0.000	43.448	219.327	0.000	118.363
