# Supplementary material for: Characterization and comparation of toxicity between natural realgar and artificially optimized realgar
Source: Front Pharmacol. 2024 Oct 28;15:1476139. doi: 10.3389/fphar.2024.1476139 (PMC11550961; doi:10.3389/fphar.2024.1476139)
Supplement: Supplementary file 1 [file DataSheet2.zip › Electron Scans/xxy1-10/XH-3quant.csv]

Beam Condition [ AccV: 20.0kV / BC: 19.8nA / Beam Size: MIN / SC: 14.5nA ]
Correction : [ ZAF3 ]
	Data	As2O3	SiO2	FeO	Na2O	SO3	ZnO	Al2O3	PbO	TiO2	MgO	CaO	Total
		Mass%	Mass%	Mass%	Mass%	Mass%	Mass%	Mass%	Mass%	Mass%	Mass%	Mass%	Mass%
1	Posit...	67.613	0.023	0.000	0.000	68.859	0.000	0.000	0.094	0.006	0.000	0.059	136.654
2	Posit...	32.245	3.618	0.000	0.000	12.453	0.000	0.016	0.071	0.000	0.000	0.108	48.512
3	Posit...	94.327	0.000	0.000	0.000	97.228	0.000	0.000	0.133	0.007	0.000	0.040	191.735
4	Posit...	76.447	0.056	0.000	0.000	41.995	0.023	0.000	0.052	0.026	0.000	0.057	118.656
5	Posit...	50.112	0.006	0.000	0.000	13.285	0.000	0.018	0.014	0.004	0.000	0.079	63.518
6	Posit...	94.677	0.000	0.000	0.000	99.941	0.014	0.005	0.084	0.014	0.000	0.065	194.800
7	Posit...	55.353	0.657	0.000	0.000	25.159	0.012	0.000	0.000	0.001	0.000	0.060	81.242
	Average	67.254	0.623	0.000	0.000	51.274	0.007	0.006	0.064	0.008	0.000	0.067	119.303
	Max	94.677	3.618	0.000	0.000	99.941	0.023	0.018	0.133	0.026	0.000	0.108	194.800
	Min	32.245	0.000	0.000	0.000	12.453	0.000	0.000	0.000	0.000	0.000	0.040	48.512
	SD	23.204	1.342	0.000	0.000	37.656	0.009	0.008	0.046	0.009	0.000	0.022	54.536
	RSD	34.503	215.461	0.000	0.000	73.440	134.556	143.185	72.265	107.109	0.000	32.329	45.713
	Data	As2O3	SiO2	FeO	Na2O	SO3	ZnO	Al2O3	PbO	TiO2	MgO	CaO	Total
		Mol%	Mol%	Mol%	Mol%	Mol%	Mol%	Mol%	Mol%	Mol%	Mol%	Mol%	Mol%
1	Posit...	28.389	0.032	0.000	0.000	71.450	0.000	0.000	0.035	0.006	0.000	0.088	100.000
2	Posit...	42.760	15.797	0.000	0.000	40.811	0.000	0.042	0.083	0.000	0.000	0.506	100.000
3	Posit...	28.168	0.000	0.000	0.000	71.750	0.000	0.000	0.035	0.005	0.000	0.042	100.000
4	Posit...	42.287	0.102	0.000	0.000	57.407	0.031	0.000	0.025	0.035	0.000	0.112	100.000
5	Posit...	60.160	0.025	0.000	0.000	39.413	0.000	0.041	0.015	0.013	0.000	0.333	100.000
6	Posit...	27.680	0.000	0.000	0.000	72.208	0.010	0.003	0.022	0.010	0.000	0.067	100.000
7	Posit...	46.153	1.804	0.000	0.000	51.841	0.024	0.000	0.000	0.003	0.000	0.175	100.000
	Average	39.371	2.537	0.000	0.000	57.840	0.009	0.012	0.031	0.010	0.000	0.189
	Max	60.160	15.797	0.000	0.000	72.208	0.031	0.042	0.083	0.035	0.000	0.506
	Min	27.680	0.000	0.000	0.000	39.413	0.000	0.000	0.000	0.000	0.000	0.042
	SD	12.117	5.884	0.000	0.000	14.439	0.013	0.020	0.026	0.012	0.000	0.170
	RSD	30.777	231.933	0.000	0.000	24.964	141.880	162.804	85.043	113.643	0.000	90.212
