# Supplementary material for: Characterization and comparation of toxicity between natural realgar and artificially optimized realgar
Source: Front Pharmacol. 2024 Oct 28;15:1476139. doi: 10.3389/fphar.2024.1476139 (PMC11550961; doi:10.3389/fphar.2024.1476139)
Supplement: Supplementary file 1 [file DataSheet2.zip › Electron Scans/xxy1-10/XH-10-1quant.csv]

Beam Condition [ AccV: 20.0kV / BC: 19.7nA / Beam Size: MIN / SC: 14.5nA ]
Correction : [ ZAF4 ]
	Data	As La	Si Ka	Fe Ka	Na Ka	S Ka	Zn Ka	Al Ka	Pb Ma	Ti Ka	Mg Ka	Ca Ka	Total
		Mass%	Mass%	Mass%	Mass%	Mass%	Mass%	Mass%	Mass%	Mass%	Mass%	Mass%	Mass%
1	Posit...	61.015	0.006	0.000	0.000	29.497	0.011	0.000	0.064	0.000	0.000	0.002	90.595
2	Posit...	60.221	0.032	0.000	0.000	29.673	0.000	0.000	0.169	0.003	0.000	0.003	90.101
3	Posit...	60.053	0.000	0.000	0.000	31.553	0.000	0.000	0.103	0.006	0.000	0.002	91.717
4	Posit...	59.995	0.000	0.000	0.000	29.822	0.019	0.000	0.129	0.013	0.000	0.000	89.978
5	Posit...	58.202	0.132	0.000	0.000	29.420	0.013	0.042	0.121	0.002	0.000	0.027	87.961
6	Posit...	58.704	0.008	0.000	0.000	31.374	0.025	0.000	0.008	0.000	0.000	0.006	90.124
7	Posit...	59.691	0.016	0.000	0.000	31.689	0.023	0.000	0.057	0.000	0.000	0.000	91.477
	Average	59.697	0.028	0.000	0.000	30.433	0.013	0.006	0.093	0.004	0.000	0.006	90.279
	Max	61.015	0.132	0.000	0.000	31.689	0.025	0.042	0.169	0.013	0.000	0.027	91.717
	Min	58.202	0.000	0.000	0.000	29.420	0.000	0.000	0.008	0.000	0.000	0.000	87.961
	SD	0.953	0.047	0.000	0.000	1.046	0.010	0.016	0.054	0.005	0.000	0.010	1.142
	RSD	1.596	170.332	0.000	0.000	3.438	78.164	264.575	57.789	136.453	0.000	167.936	1.264
	Data	As La	Si Ka	Fe Ka	Na Ka	S Ka	Zn Ka	Al Ka	Pb Ma	Ti Ka	Mg Ka	Ca Ka	Total
		At%	At%	At%	At%	At%	At%	At%	At%	At%	At%	At%	At%
1	Posit...	46.933	0.012	0.000	0.000	53.024	0.010	0.000	0.018	0.000	0.000	0.003	100.000
2	Posit...	46.423	0.066	0.000	0.000	53.456	0.000	0.000	0.047	0.003	0.000	0.004	100.000
3	Posit...	44.869	0.000	0.000	0.000	55.093	0.000	0.000	0.028	0.007	0.000	0.002	100.000
4	Posit...	46.230	0.000	0.000	0.000	53.702	0.017	0.000	0.036	0.016	0.000	0.000	100.000
5	Posit...	45.635	0.277	0.000	0.000	53.907	0.012	0.093	0.034	0.003	0.000	0.039	100.000
6	Posit...	44.444	0.017	0.000	0.000	55.507	0.022	0.000	0.002	0.000	0.000	0.008	100.000
7	Posit...	44.600	0.032	0.000	0.000	55.333	0.020	0.000	0.016	0.000	0.000	0.000	100.000
	Average	45.591	0.058	0.000	0.000	54.289	0.011	0.013	0.026	0.004	0.000	0.008
	Max	46.933	0.277	0.000	0.000	55.507	0.022	0.093	0.047	0.016	0.000	0.039
	Min	44.444	0.000	0.000	0.000	53.024	0.000	0.000	0.002	0.000	0.000	0.000
	SD	0.977	0.099	0.000	0.000	1.000	0.009	0.035	0.015	0.006	0.000	0.014
	RSD	2.142	172.022	0.000	0.000	1.843	77.464	264.575	58.444	136.724	0.000	169.717
