# Supplementary material for: Characterization and comparation of toxicity between natural realgar and artificially optimized realgar
Source: Front Pharmacol. 2024 Oct 28;15:1476139. doi: 10.3389/fphar.2024.1476139 (PMC11550961; doi:10.3389/fphar.2024.1476139)
Supplement: Supplementary file 1 [file DataSheet2.zip › Electron Scans/xxy1-10/XH-4-1quant.csv]

Beam Condition [ AccV: 20.0kV / BC: 19.8nA / Beam Size: MIN / SC: 14.5nA ]
Correction : [ ZAF3 ]
	Data	As2O3	SiO2	FeO	Na2O	SO3	ZnO	Al2O3	PbO	TiO2	MgO	CaO	Total
		Mass%	Mass%	Mass%	Mass%	Mass%	Mass%	Mass%	Mass%	Mass%	Mass%	Mass%	Mass%
1	Posit...	90.643	0.020	0.000	0.000	95.252	0.012	0.013	0.088	0.000	0.000	0.014	186.040
2	Posit...	95.228	0.030	0.000	0.000	97.395	0.012	0.000	0.089	0.002	0.000	0.017	192.773
3	Posit...	88.640	0.034	0.000	0.000	93.838	0.000	0.000	0.106	0.000	0.000	0.015	182.634
4	Posit...	90.440	0.000	0.000	0.000	96.946	0.000	0.000	0.146	0.000	0.000	0.057	187.589
5	Posit...	93.822	0.000	0.000	0.000	100.948	0.000	0.000	0.078	0.000	0.000	0.010	194.858
6	Posit...	0.000	0.036	0.000	0.000	0.016	0.003	0.000	0.010	0.011	0.054	41.826	41.957
7	Posit...	0.077	0.027	0.000	0.000	0.049	0.000	0.000	0.000	0.012	0.155	64.632	64.952
8	Posit...	0.152	0.043	0.000	0.000	0.061	0.000	0.002	0.001	0.000	0.109	40.692	41.059
	Average	57.375	0.024	0.000	0.000	60.563	0.003	0.002	0.065	0.003	0.040	18.408	136.483
	Max	95.228	0.043	0.000	0.000	100.948	0.012	0.013	0.146	0.012	0.155	64.632	194.858
	Min	0.000	0.000	0.000	0.000	0.016	0.000	0.000	0.000	0.000	0.000	0.010	41.059
	SD	47.492	0.016	0.000	0.000	50.157	0.006	0.004	0.055	0.005	0.061	26.381	67.944
	RSD	82.774	68.217	0.000	0.000	82.818	158.315	249.378	84.516	170.492	153.860	143.315	49.782
	Data	As2O3	SiO2	FeO	Na2O	SO3	ZnO	Al2O3	PbO	TiO2	MgO	CaO	Total
		Mol%	Mol%	Mol%	Mol%	Mol%	Mol%	Mol%	Mol%	Mol%	Mol%	Mol%	Mol%
1	Posit...	27.781	0.020	0.000	0.000	72.144	0.009	0.008	0.024	0.000	0.000	0.015	100.000
2	Posit...	28.326	0.029	0.000	0.000	71.593	0.009	0.000	0.023	0.001	0.000	0.018	100.000
3	Posit...	27.631	0.035	0.000	0.000	72.288	0.000	0.000	0.029	0.000	0.000	0.016	100.000
4	Posit...	27.377	0.000	0.000	0.000	72.523	0.000	0.000	0.039	0.000	0.000	0.061	100.000
5	Posit...	27.322	0.000	0.000	0.000	72.648	0.000	0.000	0.020	0.000	0.000	0.010	100.000
6	Posit...	0.000	0.080	0.000	0.000	0.026	0.006	0.000	0.006	0.019	0.179	99.684	100.000
7	Posit...	0.034	0.038	0.000	0.000	0.053	0.000	0.000	0.000	0.013	0.332	99.530	100.000
8	Posit...	0.105	0.099	0.000	0.000	0.105	0.000	0.002	0.000	0.000	0.370	99.319	100.000
	Average	17.322	0.038	0.000	0.000	45.172	0.003	0.001	0.018	0.004	0.110	37.332
	Max	28.326	0.099	0.000	0.000	72.648	0.009	0.008	0.039	0.019	0.370	99.684
	Min	0.000	0.000	0.000	0.000	0.026	0.000	0.000	0.000	0.000	0.000	0.010
	SD	14.309	0.035	0.000	0.000	37.357	0.004	0.003	0.014	0.007	0.161	51.490
	RSD	82.606	93.934	0.000	0.000	82.698	142.239	221.196	80.179	181.369	146.490	137.924
