# Supplementary material for: Characterization and comparation of toxicity between natural realgar and artificially optimized realgar
Source: Front Pharmacol. 2024 Oct 28;15:1476139. doi: 10.3389/fphar.2024.1476139 (PMC11550961; doi:10.3389/fphar.2024.1476139)
Supplement: Supplementary file 1 [file DataSheet2.zip › Electron Scans/xxy1-10/XH-6quant.csv]

Beam Condition [ AccV: 20.0kV / BC: 19.8nA / Beam Size: MIN / SC: 14.5nA ]
Correction : [ ZAF4 ]
	Data	As La	Si Ka	Fe Ka	Na Ka	S Ka	Zn Ka	Al Ka	Pb Ma	Ti Ka	Mg Ka	Ca Ka	Total
		Mass%	Mass%	Mass%	Mass%	Mass%	Mass%	Mass%	Mass%	Mass%	Mass%	Mass%	Mass%
1	Posit...	54.833	0.010	0.000	0.000	28.427	0.011	0.000	0.082	0.002	0.000	0.010	83.375
2	Posit...	55.331	0.003	0.000	0.000	28.996	0.000	0.000	0.030	0.000	0.000	0.000	84.360
3	Posit...	54.989	0.006	0.000	0.000	28.211	0.039	0.000	0.067	0.000	0.000	0.006	83.318
4	Posit...	56.520	0.000	0.000	0.000	30.305	0.000	0.000	0.135	0.000	0.000	0.005	86.965
5	Posit...	52.928	0.000	0.000	0.000	25.893	0.000	0.004	0.068	0.001	0.000	0.015	78.909
6	Posit...	70.648	0.020	0.000	0.000	26.524	0.008	0.000	0.163	0.009	0.000	0.007	97.378
7	Posit...	70.343	0.012	0.000	0.000	26.879	0.000	0.000	0.072	0.000	0.000	0.005	97.310
8	Posit...	69.402	0.006	0.000	0.000	26.664	0.014	0.100	0.111	0.005	0.000	0.014	96.315
9	Posit...	69.899	0.009	0.000	0.000	26.817	0.022	0.009	0.099	0.000	0.000	0.000	96.855
10	Posit...	69.686	0.000	0.000	0.000	26.725	0.036	0.000	0.088	0.006	0.000	0.006	96.546
	Average	62.458	0.007	0.000	0.000	27.544	0.013	0.011	0.091	0.002	0.000	0.007	90.133
	Max	70.648	0.020	0.000	0.000	30.305	0.039	0.100	0.163	0.009	0.000	0.015	97.378
	Min	52.928	0.000	0.000	0.000	25.893	0.000	0.000	0.030	0.000	0.000	0.000	78.909
	SD	7.999	0.006	0.000	0.000	1.380	0.015	0.031	0.038	0.003	0.000	0.005	7.000
	RSD	12.807	96.426	0.000	0.000	5.010	115.195	274.892	41.357	137.034	0.000	74.975	7.766
	Data	As La	Si Ka	Fe Ka	Na Ka	S Ka	Zn Ka	Al Ka	Pb Ma	Ti Ka	Mg Ka	Ca Ka	Total
		Mol%	Mol%	Mol%	Mol%	Mol%	Mol%	Mol%	Mol%	Mol%	Mol%	Mol%	Mol%
1	Posit...	45.183	0.023	0.000	0.000	54.740	0.010	0.001	0.025	0.003	0.000	0.015	100.000
2	Posit...	44.944	0.006	0.000	0.000	55.042	0.000	0.000	0.009	0.000	0.000	0.000	100.000
3	Posit...	45.441	0.014	0.000	0.000	54.479	0.037	0.001	0.020	0.000	0.000	0.009	100.000
4	Posit...	44.365	0.000	0.000	0.000	55.590	0.000	0.000	0.038	0.000	0.000	0.007	100.000
5	Posit...	46.632	0.000	0.000	0.000	53.311	0.000	0.009	0.022	0.002	0.000	0.024	100.000
6	Posit...	53.207	0.040	0.000	0.000	46.683	0.007	0.000	0.044	0.010	0.000	0.009	100.000
7	Posit...	52.801	0.023	0.000	0.000	47.150	0.000	0.000	0.019	0.000	0.000	0.007	100.000
8	Posit...	52.539	0.012	0.000	0.000	47.172	0.012	0.210	0.030	0.006	0.000	0.020	100.000
9	Posit...	52.683	0.019	0.000	0.000	47.233	0.019	0.019	0.027	0.000	0.000	0.000	100.000
10	Posit...	52.699	0.000	0.000	0.000	47.230	0.031	0.000	0.024	0.007	0.000	0.009	100.000
	Average	49.049	0.014	0.000	0.000	50.863	0.012	0.024	0.026	0.003	0.000	0.010
	Max	53.207	0.040	0.000	0.000	55.590	0.037	0.210	0.044	0.010	0.000	0.024
	Min	44.365	0.000	0.000	0.000	46.683	0.000	0.000	0.009	0.000	0.000	0.000
	SD	3.981	0.013	0.000	0.000	4.016	0.014	0.066	0.010	0.004	0.000	0.008
	RSD	8.117	94.629	0.000	0.000	7.896	116.637	273.181	38.907	134.271	0.000	78.181
