# Supplementary material for: Characterization and comparation of toxicity between natural realgar and artificially optimized realgar
Source: Front Pharmacol. 2024 Oct 28;15:1476139. doi: 10.3389/fphar.2024.1476139 (PMC11550961; doi:10.3389/fphar.2024.1476139)
Supplement: Supplementary file 1 [file DataSheet2.zip › Electron Scans/xxy1-10/XH-7quant.csv]

Beam Condition [ AccV: 20.0kV / BC: 19.6nA / Beam Size: MIN / SC: 14.5nA ]
Correction : [ ZAF4 ]
	Data	As La	Si Ka	Fe Ka	Na Ka	S Ka	Zn Ka	Al Ka	Pb Ma	Ti Ka	Mg Ka	Ca Ka	Total
		Mass%	Mass%	Mass%	Mass%	Mass%	Mass%	Mass%	Mass%	Mass%	Mass%	Mass%	Mass%
1	Posit...	60.122	0.000	0.000	0.000	35.003	0.004	0.000	0.129	0.006	0.000	0.000	95.263
2	Posit...	62.856	0.002	0.000	0.000	34.255	0.000	0.000	0.021	0.001	0.000	0.000	97.135
3	Posit...	38.244	0.003	0.000	0.000	19.162	0.000	0.000	0.040	0.004	0.000	0.001	57.454
4	Posit...	49.839	0.009	0.000	0.000	21.269	0.009	0.000	0.141	0.000	0.000	0.000	71.268
5	Posit...	44.510	0.013	0.000	0.000	19.334	0.000	0.000	0.001	0.004	0.000	0.008	63.869
6	Posit...	63.009	0.008	0.000	0.000	34.246	0.000	0.000	0.145	0.000	0.000	0.000	97.409
7	Posit...	46.309	0.000	0.000	0.000	19.783	0.019	0.000	0.007	0.000	0.000	0.008	66.125
	Average	52.127	0.005	0.000	0.000	26.150	0.004	0.000	0.069	0.002	0.000	0.002	78.360
	Max	63.009	0.013	0.000	0.000	35.003	0.019	0.000	0.145	0.006	0.000	0.008	97.409
	Min	38.244	0.000	0.000	0.000	19.162	0.000	0.000	0.001	0.000	0.000	0.000	57.454
	SD	9.894	0.005	0.000	0.000	7.845	0.007	0.000	0.066	0.002	0.000	0.004	16.249
	RSD	18.980	100.548	0.000	0.000	30.000	158.392	0.000	95.561	110.478	0.000	162.260	20.736
	Data	As La	Si Ka	Fe Ka	Na Ka	S Ka	Zn Ka	Al Ka	Pb Ma	Ti Ka	Mg Ka	Ca Ka	Total
		At%	At%	At%	At%	At%	At%	At%	At%	At%	At%	At%	At%
1	Posit...	42.345	0.000	0.000	0.000	57.613	0.003	0.000	0.033	0.006	0.000	0.000	100.000
2	Posit...	43.979	0.005	0.000	0.000	56.010	0.000	0.000	0.005	0.001	0.000	0.000	100.000
3	Posit...	46.047	0.008	0.000	0.000	53.918	0.000	0.000	0.018	0.008	0.000	0.001	100.000
4	Posit...	50.024	0.025	0.000	0.000	49.890	0.011	0.000	0.051	0.000	0.000	0.000	100.000
5	Posit...	49.594	0.039	0.000	0.000	50.343	0.000	0.000	0.000	0.007	0.000	0.016	100.000
6	Posit...	44.027	0.015	0.000	0.000	55.921	0.000	0.000	0.037	0.000	0.000	0.000	100.000
7	Posit...	50.021	0.000	0.000	0.000	49.938	0.023	0.000	0.003	0.000	0.000	0.016	100.000
	Average	46.577	0.013	0.000	0.000	53.376	0.005	0.000	0.021	0.003	0.000	0.005
	Max	50.024	0.039	0.000	0.000	57.613	0.023	0.000	0.051	0.008	0.000	0.016
	Min	42.345	0.000	0.000	0.000	49.890	0.000	0.000	0.000	0.000	0.000	0.000
	SD	3.273	0.014	0.000	0.000	3.287	0.009	0.000	0.020	0.004	0.000	0.008
	RSD	7.028	109.973	0.000	0.000	6.159	167.813	0.000	93.820	114.147	0.000	161.551
