# Supplementary material for: Characterization and comparation of toxicity between natural realgar and artificially optimized realgar
Source: Front Pharmacol. 2024 Oct 28;15:1476139. doi: 10.3389/fphar.2024.1476139 (PMC11550961; doi:10.3389/fphar.2024.1476139)
Supplement: Supplementary file 1 [file DataSheet2.zip › Electron Scans/xxy1-10/XH-1quant.csv]

Beam Condition [ AccV: 20.0kV / BC: 19.8nA / Beam Size: MIN / SC: 14.5nA ]
Correction : [ ZAF3 ]
	Data	As2O3	SiO2	FeO	Na2O	SO3	ZnO	Al2O3	PbO	TiO2	MgO	CaO	Total
		Mass%	Mass%	Mass%	Mass%	Mass%	Mass%	Mass%	Mass%	Mass%	Mass%	Mass%	Mass%
1	Posit...	92.513	0.046	0.000	0.000	44.665	0.000	0.002	0.060	0.009	0.000	0.039	137.335
2	Posit...	97.669	0.007	0.000	0.000	93.096	0.003	0.000	0.126	0.003	0.000	0.051	190.956
3	Posit...	97.396	0.011	0.000	0.000	95.735	0.032	0.000	0.091	0.000	0.000	0.023	193.288
4	Posit...	94.404	0.053	0.000	0.000	93.931	0.011	0.000	0.049	0.004	0.000	0.029	188.481
5	Posit...	91.903	0.036	0.000	0.000	92.759	0.008	0.000	0.013	0.008	0.000	0.043	184.770
6	Posit...	87.103	0.000	0.000	0.000	83.114	0.000	0.000	0.123	0.011	0.000	0.037	170.389
7	Posit...	46.908	0.000	0.000	0.000	17.136	0.032	0.000	0.000	0.000	0.000	0.033	64.109
	Average	86.842	0.022	0.000	0.000	74.348	0.012	0.000	0.066	0.005	0.000	0.036	161.333
	Max	97.669	0.053	0.000	0.000	95.735	0.032	0.002	0.126	0.011	0.000	0.051	193.288
	Min	46.908	0.000	0.000	0.000	17.136	0.000	0.000	0.000	0.000	0.000	0.023	64.109
	SD	17.974	0.023	0.000	0.000	30.990	0.014	0.001	0.050	0.004	0.000	0.009	43.581
	RSD	20.697	102.539	0.000	0.000	41.683	114.046	264.575	75.843	86.114	0.000	25.217	27.013
	Data	As2O3	SiO2	FeO	Na2O	SO3	ZnO	Al2O3	PbO	TiO2	MgO	CaO	Total
		Mol%	Mol%	Mol%	Mol%	Mol%	Mol%	Mol%	Mol%	Mol%	Mol%	Mol%	Mol%
1	Posit...	45.514	0.075	0.000	0.000	54.304	0.000	0.002	0.026	0.011	0.000	0.067	100.000
2	Posit...	29.771	0.007	0.000	0.000	70.127	0.002	0.000	0.034	0.003	0.000	0.055	100.000
3	Posit...	29.138	0.011	0.000	0.000	70.779	0.023	0.000	0.024	0.000	0.000	0.025	100.000
4	Posit...	28.880	0.053	0.000	0.000	71.011	0.008	0.000	0.013	0.003	0.000	0.031	100.000
5	Posit...	28.590	0.037	0.000	0.000	71.311	0.006	0.000	0.004	0.006	0.000	0.047	100.000
6	Posit...	29.752	0.000	0.000	0.000	70.157	0.000	0.000	0.037	0.009	0.000	0.045	100.000
7	Posit...	52.441	0.000	0.000	0.000	47.343	0.088	0.000	0.000	0.000	0.000	0.129	100.000
	Average	34.869	0.026	0.000	0.000	65.005	0.018	0.000	0.020	0.005	0.000	0.057
	Max	52.441	0.075	0.000	0.000	71.311	0.088	0.002	0.037	0.011	0.000	0.129
	Min	28.590	0.000	0.000	0.000	47.343	0.000	0.000	0.000	0.000	0.000	0.025
	SD	9.852	0.029	0.000	0.000	9.903	0.032	0.001	0.015	0.004	0.000	0.035
	RSD	28.255	112.182	0.000	0.000	15.234	174.157	264.575	73.584	96.192	0.000	60.875
