# Supplementary material for: Characterization and comparation of toxicity between natural realgar and artificially optimized realgar
Source: Front Pharmacol. 2024 Oct 28;15:1476139. doi: 10.3389/fphar.2024.1476139 (PMC11550961; doi:10.3389/fphar.2024.1476139)
Supplement: Supplementary file 1 [file DataSheet2.zip › Electron Scans/xxy1-10/XH-2-2quant.csv]

Beam Condition [ AccV: 20.0kV / BC: 19.8nA / Beam Size: MIN / SC: 14.5nA ]
Correction : [ ZAF3 ]
	Data	As2O3	SiO2	FeO	Na2O	SO3	ZnO	Al2O3	PbO	TiO2	MgO	CaO	Total
		Mass%	Mass%	Mass%	Mass%	Mass%	Mass%	Mass%	Mass%	Mass%	Mass%	Mass%	Mass%
1	Posit...	65.530	0.032	0.000	0.000	48.143	0.005	0.000	0.081	0.005	0.000	0.000	113.795
2	Posit...	76.671	0.000	0.000	0.000	54.104	0.008	0.000	0.097	0.000	0.000	0.000	130.881
3	Posit...	69.378	0.002	0.000	0.000	57.979	0.017	0.000	0.091	0.000	0.000	0.003	127.469
4	Posit...	96.870	0.000	0.000	0.000	102.725	0.000	0.000	0.127	0.000	0.000	0.007	199.729
5	Posit...	91.627	0.058	0.000	0.000	69.901	0.002	0.000	0.002	0.000	0.000	0.000	161.590
6	Posit...	100.821	0.000	0.000	0.000	70.805	0.000	0.000	0.119	0.000	0.000	0.012	171.756
7	Posit...	101.813	0.037	0.000	0.000	72.951	0.000	0.000	0.000	0.016	0.000	0.005	174.822
8	Posit...	100.999	0.000	0.000	0.000	72.023	0.018	0.000	0.104	0.000	0.000	0.003	173.147
9	Posit...	102.161	0.000	0.000	0.000	73.172	0.000	0.000	0.132	0.036	0.000	0.005	175.506
10	Posit...	99.758	0.000	0.000	0.000	69.110	0.000	0.000	0.022	0.000	0.000	0.010	168.901
11	Posit...	85.598	0.000	0.000	0.000	0.057	0.000	0.000	0.047	0.005	0.000	0.006	85.714
12	Posit...	85.651	0.000	0.000	0.000	0.172	0.016	0.000	0.000	0.000	0.000	0.000	85.840
	Average	89.740	0.011	0.000	0.000	57.595	0.005	0.000	0.068	0.005	0.000	0.004	147.429
	Max	102.161	0.058	0.000	0.000	102.725	0.018	0.000	0.132	0.036	0.000	0.012	199.729
	Min	65.530	0.000	0.000	0.000	0.057	0.000	0.000	0.000	0.000	0.000	0.000	85.714
	SD	13.176	0.020	0.000	0.000	29.987	0.007	0.000	0.051	0.011	0.000	0.004	36.049
	RSD	14.683	186.345	0.000	0.000	52.065	135.928	0.000	75.130	210.075	0.000	96.487	24.452
	Data	As2O3	SiO2	FeO	Na2O	SO3	ZnO	Al2O3	PbO	TiO2	MgO	CaO	Total
		Mol%	Mol%	Mol%	Mol%	Mol%	Mol%	Mol%	Mol%	Mol%	Mol%	Mol%	Mol%
1	Posit...	35.479	0.057	0.000	0.000	64.413	0.006	0.000	0.039	0.006	0.000	0.000	100.000
2	Posit...	36.427	0.000	0.000	0.000	63.523	0.009	0.000	0.041	0.000	0.000	0.000	100.000
3	Posit...	32.603	0.003	0.000	0.000	67.332	0.019	0.000	0.038	0.000	0.000	0.005	100.000
4	Posit...	27.609	0.000	0.000	0.000	72.352	0.000	0.000	0.032	0.000	0.000	0.007	100.000
5	Posit...	34.633	0.073	0.000	0.000	65.293	0.001	0.000	0.001	0.000	0.000	0.000	100.000
6	Posit...	36.537	0.000	0.000	0.000	63.410	0.000	0.000	0.038	0.000	0.000	0.016	100.000
7	Posit...	36.069	0.043	0.000	0.000	63.867	0.000	0.000	0.000	0.014	0.000	0.007	100.000
8	Posit...	36.183	0.000	0.000	0.000	63.765	0.016	0.000	0.033	0.000	0.000	0.003	100.000
9	Posit...	36.072	0.000	0.000	0.000	63.849	0.000	0.000	0.041	0.031	0.000	0.006	100.000
10	Posit...	36.865	0.000	0.000	0.000	63.114	0.000	0.000	0.007	0.000	0.000	0.014	100.000
11	Posit...	99.745	0.000	0.000	0.000	0.165	0.000	0.000	0.049	0.015	0.000	0.026	100.000
12	Posit...	99.459	0.000	0.000	0.000	0.494	0.046	0.000	0.000	0.000	0.000	0.000	100.000
	Average	45.640	0.015	0.000	0.000	54.298	0.008	0.000	0.027	0.005	0.000	0.007
	Max	99.745	0.073	0.000	0.000	72.352	0.046	0.000	0.049	0.031	0.000	0.026
	Min	27.609	0.000	0.000	0.000	0.165	0.000	0.000	0.000	0.000	0.000	0.000
	SD	25.335	0.027	0.000	0.000	25.339	0.014	0.000	0.019	0.010	0.000	0.008
	RSD	55.511	182.502	0.000	0.000	46.666	168.240	0.000	70.400	178.614	0.000	114.092
