# Supplementary material for: Characterization and comparation of toxicity between natural realgar and artificially optimized realgar
Source: Front Pharmacol. 2024 Oct 28;15:1476139. doi: 10.3389/fphar.2024.1476139 (PMC11550961; doi:10.3389/fphar.2024.1476139)
Supplement: Supplementary file 2 [file Table1.xlsx]

## Sheet: Sheet1
	Ag	Al	As	Au	B	Ba	Be	Bi	Ca	Cd	Ce	Co	Cr	Cu	Dy	Er	Eu	Fe	Ga	Gd	Ge	Hf	Hg	Ho	In	Ir	K	La	Li	Lu	Mg	Mn	Mo	Na	Nb	Nd	Ni	P	Pb	Pd	Pr	Pt	Rb	Re	Rh	Ru	S	Sb	Se
XH-01	1.7657	0.4277	602384	0.557	61.682	0.5157	0.0043	0.7697	27.9336	0.19	0.3184	0.2204	7.0216	0.2114	0.0787	0.0548	0.0224	6.6501	1.3669	0.5064	0.75	0.6159	5.7667	0.4945	0.3312	0.8219	0.6375	0.1418	0.0612	0.0584	2.4917	0.0355	0.5564	14.1053	2.8891	0.3879	0.325	0.9778	0.8655	5.487	0.9806	0.2439	11.7694	0.6721	0.1374	1.8318	233562	935.752	45.5706
XH-02	3.5736	0.195	656245	0.695	109.097	0.7426	0.0213	0.8099	62.9079	0.4781	2.3842	0.0176	16.2336	0.197	0.6831	0.507	0.0528	20.7763	2.5138	0.1401	0.43	0.1074	0.2759	0.2555	0.8744	0.1958	11.6053	0.0707	0.1509	0.3215	2.2728	0.1902	0.3459	16.9679	5.0376	1.0767	1.5727	0.9929	5.0153	9.0594	2.0509	0.3361	19.6487	0.0978	0.9795	5.2918	218320	777.326	179.499
XH-03	2.0514	4.6033	637258	0.1692	108.694	1.4087	0.0136	0.1849	138.4	0.0374	1.2756	0.5983	10.1253	0.8667	0.1338	0.1892	0.0126	75.531	3.2637	0.2959	0.39	0.7609	15.9064	0.5979	0.7266	0.8692	14.991	0.2494	0.1394	0.0045	3.5262	1.093	0.1341	24.1855	4.7347	2.1389	0.1962	0.2564	9.1259	7.1207	1.8235	0.1382	18.5596	0.1326	0.6807	2.8241	280182	1522.01	228.826
XH-04	2.7448	3.8861	598758	0.4571	65.8419	0.5514	0.0028	0.2577	13391.7	0.0506	0.0624	0.8713	5.5317	0.4802	0.351	0.3275	0.0591	38.7546	4.2799	0.089	0.65	0.4448	0.3277	0.0258	0.0156	0.5951	0.6563	0.0919	0.045	0.1125	35.879	14.988	0.2696	17.392	2.7654	0.412	0.5089	16.4235	1.8539	4.7208	0.4639	0.6613	8.8116	0.6823	0.0997	1.2372	191935	729.657	12.9131
XH-05	14.6	12.3695	602688	0.2809	35.0624	5.424	0.0113	0.48	35130.5	0.0116	0.1247	0.0142	10.6227	0.963	0.5116	0.0844	0.1062	438.357	4.1788	0.871	0.09	0.4387	3.1798	0.147	0.8117	0.1432	5.2422	0.3108	0.0774	0.121	120.109	30.7999	2.4256	68.0408	2.909	1.0651	0.8624	0.157	0.6876	5.597	1.1957	0.1039	7.992	0.6393	0.6557	3.6188	234961	638.981	136.544
XH-06	1.6431	3.047	634883	0.786	155.868	1.1634	0.0039	0.6543	59.6372	0.1924	1.6301	0.9938	14.1313	0.3416	0.8383	0.2629	0.0285	0.6697	1.8459	0.232	0.28	0.0034	9.0267	0.4879	0.3186	0.8505	2.5142	0.2691	0.0549	0.1979	1.875	0.1111	0.9617	25.6705	4.8534	1.8906	0.378	0.9812	5.8224	10.052	2.5333	0.6573	21.7481	0.3151	0.1368	4.23	173375	1374.27	171.702
XH-07	9.4754	4.6558	635474	0.4824	164.185	1.5352	0.0045	0.608	119.239	0.0218	3.5046	0.4482	15.3914	0.8051	0.0378	0.3791	0.0246	0.1715	2.7405	0.055	0.0001	0.0047	0.9841	0.0056	0.3874	0.9844	1.3214	0.1382	0.0398	0.0815	10.4538	0.0368	0.4115	30.9052	5.7074	1.103	0.3935	4.4622	4.6116	10.1433	1.6481	0.6839	18.9877	0.1199	0.78	5.1567	199915	1456	147.223
XH-08	4.761	13.3715	610227	0.7178	134.56	1.8269	0.0115	0.6205	47.6622	0.127	0.3128	0.4441	15.2317	0.858	0.9452	0.1961	0.0474	171.111	0.8913	0.0952	0.37	0.4898	6.597	0.1528	0.2349	0.4549	1.2259	0.2828	0.0304	0.0352	6.8824	0.0064	0.5734	24.3595	5.3306	1.5881	0.1036	0.7423	5.0495	8.8375	1.8438	0.37	18.8417	0.7869	0.9651	6.5576	250653	2991.18	27.5824
XH-09	1.6471	2.0071	634087	0.5555	140.885	1.0885	0.0133	0.5443	90.6251	0.4574	0.9759	0.3789	17.638	0.6506	0.6503	0.5888	0.0101	0.4615	6.0959	0.5464	0.46	0.043	2.7854	0.9086	0.5241	0.381	0.0616	0.0449	0.0481	0.0785	2.9949	0.2164	0.7072	23.0736	4.4699	2.0253	0.7196	0.6283	0.2997	10.3656	1.0302	0.7775	20.4352	0.0539	0.1626	6.8329	238683	1577.15	168.117
XH-10	7.0731	1.59	607439	0.0098	92.5033	0.6666	0.0141	0.7674	30.7185	0.1691	0.8866	0.0817	11.0866	0.4504	0.3993	0.1481	0.023	1.1108	4.2538	0.709	0.86	0.1202	0.7713	0.1264	0.9375	0.317	0.6012	0.1396	0.0907	0.1801	5.0754	0.1233	0.8313	24.2256	3.6223	1.3092	0.2875	0.5813	2.5192	7.1508	1.1147	0.0619	13.2086	0.2503	0.4625	2.8744	255872	1411.79	33.7921
XH-11	1.5633	13.555	557888	0.2687	128.102	3.2941	0.204	0.7845	7686.14	12.8233	12.0998	6.4204	31.3107	187.345	0.0302	1.3762	0.365	11509.9	13.477	5.4107	2.14	0.246	4.0354	0.4505	77.1752	3.9548	7689.83	3.3158	0.77	4.1742	3337.11	247.54	0.1932	151.128	7.9619	0.4614	101.695	102.458	33.0417	1.2555	29.7736	259.794	40.7216	0.1961	0.0691	13.7269	299037	531.907	16.2672
XH-12	4.6974	2.3616	602630	0.9001	70.0098	1.3486	0.0097	0.5852	23.4929	0.1497	0.077	0.2661	7.6798	0.4672	0.2756	0.1916	0.0085	35.3371	4.8564	0.1687	0.57	0.4973	9.1366	0.2475	0.3923	0.2685	10.9858	0.0407	0.0891	0.2022	2.7959	0.5383	0.5191	15.1954	2.9854	0.8024	0.1446	0.8305	6.0157	5.893	1.2106	0.5602	11.2704	0.1004	0.7903	2.1151	170553	1111.91	201.907
XH-13	8.9956	2.529	605766	0.701	82.4917	0.9067	0.0108	0.0174	102.447	0.0328	0.078	0.3675	13.7893	0.5596	0.5197	0.0118	0.0295	519.327	2.493	0.1122	1.98	0.9818	0.5535	0.1278	0.1399	0.034	0.9857	0.0582	0.0769	0.0333	4.2568	0.032	0.8238	17.737	4.1228	0.7847	0.352	0.7121	0.8051	6.3576	1.7372	0.3635	13.4558	0.929	0.3466	3.6587	266244	3074.87	24.3146
XH-14	3.7995	9.0129	612051	0.5872	92.2593	0.897	0.0169	0.3801	1113.49	0.1997	1.6689	0.4718	17.5964	1.3985	0.6148	0.0881	0.0456	283.298	1.9065	0.247	0.78	0.4006	1.8781	0.3905	0.6401	0.7491	0.1539	0.307	0.0366	0.3082	11.7567	0.3702	1.9326	27.024	3.4379	0.4985	0.3096	0.9915	0.4925	7.0938	1.6015	0.9433	14.3824	0.708	0.2728	6.5386	266273	1740.49	220.016
XH-15	6.0989	0.4828	605558	0.4844	49.3225	0.4628	0.0124	1.2673	22.1847	0.0578	1.094	0.2178	5.9441	0.0629	0.0355	0.1163	0.0136	15.6301	1.2163	0.0426	0.78	0.1596	0.2017	0.2227	0.0032	0.5594	2.1454	0.2027	0.0875	0.154	1.6988	0.0167	0.808	15.861	2.8758	1.0482	0.4608	0.1546	0.0461	4.3181	0.9618	0.6913	7.5582	0.3665	0.2514	1.556	253575	3096.82	49.8026
XH-16	9.555	0.3359	651966	0.7539	107.12	1.0649	0.0189	0.2348	29.7278	0.1684	2.417	0.7053	19.905	32.7176	0.3052	0.3325	0.0573	0.2216	3.3208	0.2221	0.77	0.8406	44.5872	0.4737	0.6939	0.0945	0.0442	0.1078	0.1234	0.3255	1.3621	0.1638	0.5815	27.302	5.6154	1.5939	0.243	0.2628	0.427	10.6953	2.9451	0.98	21.6894	0.0086	0.7741	9.3948	313202	1644.09	57.4013
XH-17	5.2824	0.982	604091	0.3487	36.994	0.4033	0.0014	0.5077	12.5962	0.0237	0.3222	0.1045	12.1883	0.1061	0.152	0.0036	0.031	21.6876	2.6214	0.0875	0.78	0.4977	2.9464	0.079	0.6273	0.9358	11.1962	0.0244	0.0496	0.0946	0.4283	0.365	0.6357	8.7871	2.7515	0.6335	0.4337	2.9895	7.4608	5.6844	1.1279	0.0609	10.827	0.1519	0.7065	4.5817	267539	3099.49	332.541
XH-18	2.5037	0.2998	606906	0.3754	35.5116	0.7527	0.004	0.7977	33.5322	0.0984	0.0672	0.5194	7.0101	0.5641	0.8791	0.0822	0.0227	14.364	1.6933	0.0287	0.27	0.6644	5.2808	0.1711	0.2666	0.8732	12.1219	0.1608	0.197	0.0312	4.2151	0.1774	0.0484	13.906	2.2868	0.8914	0.3955	0.9298	5.6765	4.7249	1.7188	0.9385	10.3955	0.1741	0.4767	2.0884	225488	1027.98	183.59
XH-19	10.089	2.6671	630024	0.2854	72.1886	0.9989	0.0074	1.7403	33.838	0.136	1.9473	0.1316	12.9886	0.2706	0.3857	0.0235	0.0867	154.024	3.6639	0.0406	0.61	0.8092	0.9683	0.653	0.6364	0.5144	0.7716	0.1649	0.0611	0.0747	3.9947	0.2383	0.549	26.4853	5.2049	2.9195	0.6402	0.6343	0.7447	10.7275	1.232	0.5264	21.7072	0.3793	0.2319	5.0017	272686	2130.97	45.2053
XH-20	8.4221	0.7468	639557	0.519	68.2858	0.9702	0.0129	0.2165	35.3512	0.0653	0.7704	0.7401	11.1509	0.3796	0.6062	0.3493	0.0171	192.035	2.4949	0.1051	0.51	0.7479	5.0355	0.2324	0.2959	0.1724	15.2676	0.068	0.033	0.2	2.4099	0.6081	0.9172	24.4624	4.9316	1.8644	0.6877	0.1764	7.2445	8.3235	1.8689	0.1395	21.8202	0.3214	0.0465	3.8974	280945	905.676	201.021
XH-21	5.9227	3.9988	615641	0.9928	58.0686	0.8842	0.0049	47.9173	35.8595	1.9481	1.5151	0.0831	13.9068	0.0454	0.1213	0.0965	0.0158	128.643	2.5426	0.0795	0.52	0.6258	4.7601	0.2223	0.913	0.3506	20.955	0.0702	0.115	0.1179	1.6903	0.444	0.98	17.406	5.0061	1.4557	0.0556	0.4032	53.8419	9.3538	1.6887	0.7523	21.1215	0.1641	0.2716	6.1367	336073	5593.53	27.3321
XH-22	8.2052	25.5452	689235	0.2987	73.9029	1.0324	0.0128	0.3191	158.936	0.2529	0.3461	0.7543	10.9376	0.3858	0.5334	0.702	0.0349	329.821	5.0701	0.4748	4.5	0.5994	2.367	0.7284	0.1399	0.3008	2.1233	0.0227	0.2137	0.6127	41.9379	2.8406	0.8836	18.4312	6.9857	2.2378	0.2513	0.5393	0.2504	12.5239	2.912	0.6398	29.6542	0.8068	0.138	1.4221	255914	953.616	52.9926
XH-23	4.0073	9.3658	636387	0.4212	47.99	0.6613	0.0263	0.354	8429.96	0.0124	0.1502	0.0255	8.3936	2.7607	0.3775	0.5037	0.0633	1046.78	3.4565	0.8073	0.25	0.8937	3.1624	0.0677	0.6517	0.4553	0.2004	0.1789	0.1706	0.0662	33.3301	7.5947	17.6963	14.9306	4.4785	2.4911	0.1495	0.1577	3.4462	9.8246	1.6213	0.9773	22.1625	0.8974	0.3124	2.2425	283248	1117.63	202.971
XH-24	1.3636	6.0634	564951	0.2381	61.3187	6.4299	0.0077	0.5449	102488	0.7983	7.34	0.0435	32.1187	11.635	0.1559	1.3244	0.2584	11057.3	3.3265	4.9581	2.61	1.2208	0.5529	0.0073	0.4559	0.6537	1872.26	3.5799	2.4272	0.3616	14858.2	577.06	0.2976	4828.64	6.6087	4.4829	12.2026	58.6679	14.8448	7.6391	1.1527	0.7157	21.2295	0.8743	0.7164	7.1481	60478.1	668.894	9.487
XH-25	5.9861	7.9235	604830	0.1099	25.2781	1.5604	0.0234	0.5904	11833.5	0.296	1.6647	0.5793	13.2425	11.8706	0.1869	0.4877	0.2853	3410.93	21.2721	0.6763	0.79	0.559	3.1302	0.0387	0.7962	0.349	1197.8	0.9322	0.5508	0.0726	3677.78	63.6936	5.0583	104.635	4.3786	0.9427	2.3851	102.333	0.7765	5.1452	1.0757	0.6039	19.0708	0.1769	0.4347	3.1493	251056	1762.79	74.2132
XH-26	4.278	719.109	609107	0.9934	38.6814	4.9516	0.0187	0.0032	873.233	0.0862	2.1211	0.9197	9.1113	6.9863	0.5317	0.0123	0.013	2250.44	3.6341	0.1534	2	0.5825	49.8285	0.2451	0.8871	0.2891	97.0542	0.4147	23.4224	0.2197	271.786	14.5509	0.1421	15.4264	4.3036	1.8604	0.5945	0.3043	3.2791	7.6272	1.5224	0.8847	17.2914	0.1726	0.3553	3.3172	279074	1080.15	1.7327
XH-27	2.8556	20.1492	626782	0.4245	36.7828	1.4059	0.0015	52.0606	148.325	0.3406	1.117	0.0474	7.9646	2.4442	0.5221	0.3409	0.0334	82.4236	1.57	0.082	0.91	0.291	5.3993	0.4019	0.0126	0.6918	4.2052	0.0264	0.1846	0.3414	41.7465	1.7844	0.2416	26.5365	5.1615	1.4143	0.536	0.6762	52.2871	8.0282	0.9359	0.1275	17.582	0.402	0.801	4.5529	298333	4753.34	130.532
XH-28	6.9529	80.6244	640058	0.4551	54.0847	2.2116	0.0087	0.4026	283.028	0.1938	2.3205	0.0094	30.7626	0.1516	0.6918	0.3079	0.0186	396.63	6.3016	0.3493	6.91	0.4189	27.9363	0.1919	0.5548	0.1692	12.4966	0.4009	1.1974	0.1861	28.3191	2.1169	0.9847	27.1927	5.0912	2.0724	0.4376	28.9556	14.8579	9.9692	3.1805	0.0682	24.9733	0.5489	0.8943	14.0909	306263	1567.24	0.683
XH-29	4.6665	19.0944	604154	0.5443	127.304	8.7049	0.2518	0.4452	18490.3	0.5274	3.9448	0.0886	34.3257	10.0117	0.5156	0.7498	0.4072	8560.46	7.2315	0.5203	1.63	0.3311	7.2683	0.6377	0.9594	0.4463	5678.8	2.5822	344.934	0.711	1094.17	113.802	0.2889	350.096	10.5392	3.1739	8.2923	161.616	68.9991	11.731	2.1508	0.4503	70.8137	0.4031	0.4643	7.5805	175009	389.327	1.7265
XH-30	1.5708	4.3277	600881	0.3457	56.3482	7.7284	0.1287	0.3553	107055	0.0916	1.712	0.8194	19.9609	4.5979	0.982	0.6005	0.2158	2738.99	13.7488	5.735	0.63	4.8684	2.0076	0.0127	0.9843	0.1913	3077	2.2442	73.959	0.0621	13148.8	66.7887	0.2044	326.89	6.1246	0.4817	2.1944	66.908	18.7501	7.4457	2.0014	0.0204	30.1994	0.3322	0.0499	4.8354	21978.5	187.053	2.7544
XH-31	5.6595	4.7229	605191	0.8728	28.1755	0.682	0.0081	1.4469	321.675	0.1695	0.2201	0.1223	5.0013	0.0044	0.2417	0.0908	0.0156	74.2661	1.7396	0.1735	0.79	0.3452	8.8389	0.2767	0.7944	0.4877	11.9589	0.1803	0.0382	0.1278	10.5476	0.5555	0.3102	34.0147	2.7026	0.734	0.8218	0.2085	7.326	5.4984	1.9592	0.046	10.0806	0.7683	0.3598	1.5993	246896	824.622	290.526
	5.21969	31.6145	617197	0.504226	78.0194	2.00886	0.0287613	3.76347	9945.49	0.651848	1.75705	0.564694	14.4614	9.05125	0.428806	0.339661	0.0782258	1405.68	4.48605	0.774668	1.12936	0.632571	7.59665	0.292923	3.00587	0.58561	637.329	0.542648	14.4992	0.311874	1186.13	37.0607	1.33267	205.194	4.7056	1.47876	4.47196	17.9713	10.8537	7.69013	2.55041	8.84896	19.9358	0.407487	0.445923	4.80934	238946	1634.73	105.767
[truncated: 18 more columns]

## Sheet: Sheet2
0	平均值
Be	0.0287613
Eu	0.0782258
Tm	0.128542
Ho	0.292923
Lu	0.311874
Er	0.339661
Re	0.407487
Dy	0.428806
Rh	0.445923
Y	0.498271
Yb	0.498535
Au	0.504226
La	0.542648
Co	0.564694
Ir	0.58561
Hf	0.632571
Cd	0.651848
Gd	0.774668
Sm	0.859277
Ge	1.12936
Mo	1.33267
Nd	1.47876
U	1.63463
Ce	1.75705
Tb	1.76887
Ba	2.00886
Sn	2.2412
Zr	2.47878
Pr	2.55041
Th	2.77221
In	3.00587
V	3.67678
Bi	3.76347
Ni	4.47196
Ga	4.48605
Nb	4.7056
Ru	4.80934
Ag	5.21969
W	6.66709
Zn	7.51242
Hg	7.59665
Pd	7.69013
Ta	7.80234
Pt	8.84896
Tl	8.89664
Cu	9.05125
Te	9.90621
Pb	10.8537
Cr	14.4614
Li	14.4992
Sr	16.9929
P	17.9713
Rb	19.9358
Al	31.6145
Mn	37.0607
B	78.0194
Ti	84.3828
Se	105.767
Na	205.194
K	637.329
Mg	1186.13
Fe	1405.68
Sb	1634.73
Si	8234.25
Ca	9945.49
S	238946
As	617197
